# Supplementary material for: Oxytocin promotes epicardial cell activation and heart regeneration after cardiac injury
Source: Front Cell Dev Biol. 2022 Sep 30;10:985298. doi: 10.3389/fcell.2022.985298 (PMC9561106; doi:10.3389/fcell.2022.985298)
Supplement: Supplementary file 2 [file DataSheet3.XLSX]

## Sheet: GO Biological Processes Up
Term	P-value	Genes
positive regulation of transmembrane receptor protein serine/threonine kinase signaling pathway (GO:0090100)	0.000130058	CDKN1C;GDF15;INHBB;LEFTY2
positive regulation of pathway-restricted SMAD protein phosphorylation (GO:0010862)	0.000437517	GDF15;INHBB;LEFTY2
regulation of MAPK cascade (GO:0043408)	0.000447049	GDF15;INHBB;TNFRSF10A;ADRA2B;LEFTY2
regulation of pathway-restricted SMAD protein phosphorylation (GO:0060393)	0.000853902	GDF15;INHBB;LEFTY2
transmembrane receptor protein serine/threonine kinase signaling pathway (GO:0007178)	0.00110438	TMEM100;GDF15;INHBB;LEFTY2
negative regulation of peptide hormone secretion (GO:0090278)	0.00113895	CRHBP;INHBB
regulation of platelet activation (GO:0010543)	0.00161316	SELP;FCER1G
BMP signaling pathway (GO:0030509)	0.00213352	TMEM100;GDF15;LEFTY2
cellular response to BMP stimulus (GO:0071773)	0.00261526	TMEM100;GDF15;LEFTY2
antigen processing and presentation of peptide antigen via MHC class I (GO:0002474)	0.00350152	FCER1G;HLA-A
cellular response to transforming growth factor beta stimulus (GO:0071560)	0.00387572	WNT10A;GDF15;LEFTY2
positive regulation of protein phosphorylation (GO:0001934)	0.0095703	GDF15;INHBB;TNFRSF10A;ADRA2B;LEFTY2
regulation of programmed cell death (GO:0043067)	0.0101175	GDF15;INHBB;TNFRSF10A;LEFTY2
regulated exocytosis (GO:0045055)	0.0114057	SELP;CRHBP;LEFTY2
monoterpenoid metabolic process (GO:0016098)	0.018754	CYP2E1
negative regulation of catecholamine secretion (GO:0033604)	0.018754	ADRA2B
mesenchymal cell differentiation involved in kidney development (GO:0072161)	0.018754	SIX2
mesodermal cell fate commitment (GO:0001710)	0.018754	SIX2
pyrimidine deoxyribonucleotide biosynthetic process (GO:0009221)	0.018754	CMPK2
mesenchymal to epithelial transition involved in metanephros morphogenesis (GO:0003337)	0.018754	SIX2
melanocyte differentiation (GO:0030318)	0.0218458	LRMDA
terpenoid metabolic process (GO:0006721)	0.0218458	CYP2E1
nucleoside diphosphate metabolic process (GO:0009132)	0.0218458	CMPK2
regulation of norepinephrine secretion (GO:0014061)	0.0218458	ADRA2B
epithelial cell differentiation involved in kidney development (GO:0035850)	0.0218458	SIX2
transforming growth factor beta receptor signaling pathway (GO:0007179)	0.0239686	GDF15;LEFTY2
positive regulation of vasculogenesis (GO:2001214)	0.0249281	TMEM100
nucleoside diphosphate phosphorylation (GO:0006165)	0.0249281	CMPK2
kidney mesenchyme development (GO:0072074)	0.0249281	SIX2
immunoglobulin mediated immune response (GO:0016064)	0.0249281	FCER1G
nucleotide phosphorylation (GO:0046939)	0.0249281	CMPK2
benzene-containing compound metabolic process (GO:0042537)	0.0249281	CYP2E1
B cell mediated immunity (GO:0019724)	0.0249281	FCER1G
regulation of sensory perception (GO:0051931)	0.0249281	TMEM100
antigen processing and presentation of exogenous peptide antigen via MHC class I (GO:0042590)	0.0251545	FCER1G;HLA-A
epidermis development (GO:0008544)	0.0269773	WNT10A;KRT5
regulation of integrin activation (GO:0033623)	0.0280008	SELP
nucleoside triphosphate biosynthetic process (GO:0009142)	0.0280008	CMPK2
antigen processing and presentation of exogenous peptide antigen via MHC class I, TAP-independent (GO:0002480)	0.0280008	HLA-A
nucleoside phosphate biosynthetic process (GO:1901293)	0.0280008	CMPK2
regulation of endothelial cell differentiation (GO:0045601)	0.0280008	TMEM100
embryonic digestive tract morphogenesis (GO:0048557)	0.0280008	SIX2
regulation of morphogenesis of an epithelium (GO:1905330)	0.0280008	SIX2
regulation of sensory perception of pain (GO:0051930)	0.0280008	TMEM100
positive regulation of cell activation (GO:0050867)	0.0280008	SELP
regulation of organ morphogenesis (GO:2000027)	0.0280008	SIX2
positive regulation of epidermal growth factor-activated receptor activity (GO:0045741)	0.0310639	ADRA2B
regulation of response to stress (GO:0080134)	0.0310639	CRHBP
cell differentiation involved in metanephros development (GO:0072202)	0.0310639	SIX2
cellular response to thyroid hormone stimulus (GO:0097067)	0.0310639	LMO2
regulation of sequestering of zinc ion (GO:0061088)	0.0310639	SLC30A2
mesenchymal to epithelial transition (GO:0060231)	0.0310639	SIX2
positive regulation of reproductive process (GO:2000243)	0.0310639	INHBB
hemidesmosome assembly (GO:0031581)	0.0341176	KRT5
response to corticosteroid (GO:0031960)	0.0341176	SOX30
cell-substrate junction assembly (GO:0007044)	0.0341176	KRT5
activation of cysteine-type endopeptidase activity involved in apoptotic signaling pathway (GO:0097296)	0.0341176	TNFRSF10A
myeloid cell activation involved in immune response (GO:0002275)	0.0341176	FCER1G
synaptic transmission, dopaminergic (GO:0001963)	0.0341176	CRHBP
progesterone metabolic process (GO:0042448)	0.0341176	DHRS9
response to thyroid hormone (GO:0097066)	0.0341176	LMO2
regulation of vasculogenesis (GO:2001212)	0.0371618	TMEM100
retinol metabolic process (GO:0042572)	0.0371618	DHRS9
response to molecule of bacterial origin (GO:0002237)	0.0382547	SELP;TNFRSF10A
steroid metabolic process (GO:0008202)	0.0389658	DHRS9;CYP2E1
synaptic vesicle localization (GO:0097479)	0.0401965	SYNDIG1
synaptic vesicle cycle (GO:0099504)	0.0401965	SYNDIG1
cellular response to low-density lipoprotein particle stimulus (GO:0071404)	0.0401965	FCER1G
negative regulation of hormone secretion (GO:0046888)	0.0401965	ADRA2B
regulation of NMDA receptor activity (GO:2000310)	0.0401965	CRHBP
nucleoside triphosphate metabolic process (GO:0009141)	0.0432219	CMPK2
neutrophil activation (GO:0042119)	0.0432219	FCER1G
positive regulation of cysteine-type endopeptidase activity involved in apoptotic signaling pathway (GO:2001269)	0.0462378	TNFRSF10A
regulation of branching involved in ureteric bud morphogenesis (GO:0090189)	0.0462378	SIX2
digestive tract morphogenesis (GO:0048546)	0.0462378	SIX2
negative regulation of insulin secretion (GO:0046676)	0.0462378	INHBB
cellular response to peptide hormone stimulus (GO:0071375)	0.0471129	CRHBP;INHBB
regulation of protein phosphorylation (GO:0001932)	0.0492311	GDF15;INHBB;LEFTY2
leukocyte tethering or rolling (GO:0050901)	0.0492444	SELP
mRNA transcription from RNA polymerase II promoter (GO:0042789)	0.0492444	LMO2
activation of NF-kappaB-inducing kinase activity (GO:0007250)	0.0492444	TNFRSF10A
leukocyte adhesion to vascular endothelial cell (GO:0061756)	0.0492444	SELP
regulation of spindle organization (GO:0090224)	0.0552297	ANKRD53
anterior/posterior axis specification (GO:0009948)	0.0552297	SIX2
calcium-mediated signaling using intracellular calcium source (GO:0035584)	0.0552297	SELP
positive regulation of transforming growth factor beta receptor signaling pathway (GO:0030511)	0.0582084	CDKN1C
primary alcohol metabolic process (GO:0034308)	0.0582084	DHRS9
negative regulation of phosphate metabolic process (GO:0045936)	0.0582084	CDKN1C
positive regulation of cellular response to transforming growth factor beta stimulus (GO:1903846)	0.0582084	CDKN1C
morphogenesis of an epithelium (GO:0002009)	0.0582084	WNT10A
positive regulation of epithelial cell differentiation (GO:0030858)	0.0582084	TMEM100
activin receptor signaling pathway (GO:0032924)	0.0582084	INHBB
positive regulation of blood coagulation (GO:0030194)	0.0582084	SELP
platelet degranulation (GO:0002576)	0.0582896	SELP;LEFTY2
embryonic digestive tract development (GO:0048566)	0.0611778	SIX2
cellular response to estradiol stimulus (GO:0071392)	0.0611778	CRHBP
immune response-activating cell surface receptor signaling pathway (GO:0002429)	0.0611778	FCER1G
androgen metabolic process (GO:0008209)	0.0611778	DHRS9
adenylate cyclase-activating adrenergic receptor signaling pathway (GO:0071880)	0.0611778	ADRA2B
adrenergic receptor signaling pathway (GO:0071875)	0.0611778	ADRA2B
epoxygenase P450 pathway (GO:0019373)	0.0641381	CYP2E1
zinc II ion transport (GO:0006829)	0.0641381	SLC30A2
mRNA transcription (GO:0009299)	0.0641381	LMO2
cellular response to alkaloid (GO:0071312)	0.0641381	CRHBP
negative regulation of cyclin-dependent protein kinase activity (GO:1904030)	0.0641381	CDKN1C
negative regulation of cytokine biosynthetic process (GO:0042036)	0.0641381	INHBB
C21-steroid hormone metabolic process (GO:0008207)	0.0670891	DHRS9
exogenous drug catabolic process (GO:0042738)	0.070031	CYP2E1
cellular response to ammonium ion (GO:0071242)	0.070031	CRHBP
regulation of ion homeostasis (GO:2000021)	0.070031	SLC30A2
zinc II ion transmembrane transport (GO:0071577)	0.070031	SLC30A2
cellular response to growth factor stimulus (GO:0071363)	0.0711681	TMEM100;WNT10A
response to lipid (GO:0033993)	0.0720572	SELP;TNFRSF10A
positive regulation of microtubule polymerization (GO:0031116)	0.0729638	ANKRD53
positive regulation of microtubule polymerization or depolymerization (GO:0031112)	0.0729638	ANKRD53
drug catabolic process (GO:0042737)	0.0729638	CYP2E1
mRNA splice site selection (GO:0006376)	0.0729638	LUC7L2
T cell activation involved in immune response (GO:0002286)	0.0788021	FCER1G
positive regulation of synapse assembly (GO:0051965)	0.0788021	SYNDIG1
leukocyte cell-cell adhesion (GO:0007159)	0.0817076	SELP
extrinsic apoptotic signaling pathway via death domain receptors (GO:0008625)	0.0817076	TNFRSF10A
response to lipopolysaccharide (GO:0032496)	0.0858153	SELP;TNFRSF10A
response to estradiol (GO:0032355)	0.0903702	CRHBP
regulation of blood coagulation (GO:0030193)	0.0903702	FCER1G
cellular response to cAMP (GO:0071320)	0.0903702	CRHBP
activation of protein kinase B activity (GO:0032148)	0.0903702	ADRA2B
cellular response to drug (GO:0035690)	0.0903702	CRHBP
negative regulation of transferase activity (GO:0051348)	0.0903702	CDKN1C
negative regulation of extrinsic apoptotic signaling pathway via death domain receptors (GO:1902042)	0.0932399	TNFRSF10A
negative regulation of receptor activity (GO:2000272)	0.0961006	CRHBP
response to zinc ion (GO:0010043)	0.0961006	SLC30A2
regulation of glutamate receptor signaling pathway (GO:1900449)	0.0961006	CRHBP
regulation of neurotransmitter receptor activity (GO:0099601)	0.0989524	CRHBP
embryonic organ morphogenesis (GO:0048562)	0.0989524	SIX2
anterior/posterior pattern specification (GO:0009952)	0.101795	SIX2
regulation of cyclin-dependent protein kinase activity (GO:1904029)	0.10463	CDKN1C
positive regulation of NIK/NF-kappaB signaling (GO:1901224)	0.10463	TNFRSF10A
regulation of mitotic spindle organization (GO:0060236)	0.10463	ANKRD53
regulation of microtubule polymerization (GO:0031113)	0.10463	ANKRD53
regulation of synapse assembly (GO:0051963)	0.10463	SYNDIG1
acylglycerol metabolic process (GO:0006639)	0.107455	APOBR
response to steroid hormone (GO:0048545)	0.110272	SOX30
positive regulation of multi-organism process (GO:0043902)	0.110272	INHBB
T cell differentiation (GO:0030217)	0.113079	FCER1G
regulation of extrinsic apoptotic signaling pathway via death domain receptors (GO:1902041)	0.115878	TNFRSF10A
positive regulation of phagocytosis (GO:0050766)	0.115878	FCER1G
receptor-mediated endocytosis (GO:0006898)	0.118487	FCER1G;APOBR
sensory organ development (GO:0007423)	0.118669	WNT10A
response to cAMP (GO:0051591)	0.118669	CRHBP
calcium-dependent cell-cell adhesion via plasma membrane cell adhesion molecules (GO:0016339)	0.121451	SELP
odontogenesis (GO:0042476)	0.121451	WNT10A
regulation of phagocytosis (GO:0050764)	0.121451	FCER1G
peptide transport (GO:0015833)	0.121451	ZG16
spliceosomal complex assembly (GO:0000245)	0.121451	LUC7L2
negative regulation of protein secretion (GO:0050709)	0.124224	INHBB
cellular response to calcium ion (GO:0071277)	0.124224	CRHBP
cellular response to tumor necrosis factor (GO:0071356)	0.124726	CRHBP;TNFRSF10A
mitotic metaphase plate congression (GO:0007080)	0.126988	ANKRD53
metaphase plate congression (GO:0051310)	0.129744	ANKRD53
cellular response to mechanical stimulus (GO:0071260)	0.140682	TNFRSF10A
receptor internalization (GO:0031623)	0.146101	FCER1G
regulation of intracellular signal transduction (GO:1902531)	0.147738	GDF15;INHBB;LEFTY2
arachidonic acid metabolic process (GO:0019369)	0.148797	CYP2E1
triglyceride metabolic process (GO:0006641)	0.151485	APOBR
positive regulation of nervous system development (GO:0051962)	0.151485	SYNDIG1
positive regulation of phosphatidylinositol 3-kinase signaling (GO:0014068)	0.154165	SELP
neutrophil chemotaxis (GO:0030593)	0.154165	FCER1G
cellular response to nutrient levels (GO:0031669)	0.156837	INHBB
fat cell differentiation (GO:0045444)	0.1595	INHBB
granulocyte chemotaxis (GO:0071621)	0.162155	FCER1G
activation of protein kinase activity (GO:0032147)	0.166976	TNFRSF10A;ADRA2B
neutrophil migration (GO:1990266)	0.16744	FCER1G
receptor metabolic process (GO:0043112)	0.16744	FCER1G
regulation of extrinsic apoptotic signaling pathway (GO:2001236)	0.17007	TNFRSF10A
renal system development (GO:0072001)	0.17007	SIX2
defense response to bacterium (GO:0042742)	0.175936	SELP;FCER1G
kidney development (GO:0001822)	0.180509	SIX2
positive regulation of protein polymerization (GO:0032273)	0.183099	ANKRD53
positive regulation of endocytosis (GO:0045807)	0.183099	FCER1G
cellular response to type I interferon (GO:0071357)	0.18568	HLA-A
type I interferon signaling pathway (GO:0060337)	0.18568	HLA-A
negative regulation of epithelial cell proliferation (GO:0050680)	0.188254	CDKN1C
inflammatory response (GO:0006954)	0.188379	CRHBP;TNFRSF10A
extrinsic apoptotic signaling pathway (GO:0097191)	0.190819	TNFRSF10A
positive regulation of intracellular signal transduction (GO:1902533)	0.191647	SELP;TNFRSF10A;ADRA2B
negative regulation of cysteine-type endopeptidase activity involved in apoptotic process (GO:0043154)	0.193377	TNFRSF10A
positive regulation of neurogenesis (GO:0050769)	0.195926	ADRA2B
calcium-mediated signaling (GO:0019722)	0.198468	SELP
interferon-gamma-mediated signaling pathway (GO:0060333)	0.198468	HLA-A
regulation of cation channel activity (GO:2001257)	0.201001	CRHBP
response to insulin (GO:0032868)	0.201001	INHBB
defense response to Gram-negative bacterium (GO:0050829)	0.201001	SELP
negative regulation of cysteine-type endopeptidase activity (GO:2000117)	0.203527	TNFRSF10A
response to metal ion (GO:0010038)	0.203527	SLC30A2
regulation of epithelial cell proliferation (GO:0050678)	0.203527	CDKN1C
canonical Wnt signaling pathway (GO:0060070)	0.206045	WNT10A
regulation of peptide hormone secretion (GO:0090276)	0.206045	CRHBP
regulation of protein complex assembly (GO:0043254)	0.206045	SELP
antigen processing and presentation of exogenous peptide antigen via MHC class I, TAP-dependent (GO:0002479)	0.211058	HLA-A
negative regulation of phosphorylation (GO:0042326)	0.211058	CDKN1C
gland development (GO:0048732)	0.211058	WNT10A
retinoid metabolic process (GO:0001523)	0.211058	DHRS9
negative regulation of extrinsic apoptotic signaling pathway (GO:2001237)	0.213552	TNFRSF10A
regulation of hematopoietic stem cell differentiation (GO:1902036)	0.213552	LMO2
regulation of hematopoietic progenitor cell differentiation (GO:1901532)	0.216039	LMO2
regulation of cytokinesis (GO:0032465)	0.216039	ANKRD53
adenylate cyclase-activating G-protein coupled receptor signaling pathway (GO:0007189)	0.218518	ADRA2B
activation of cysteine-type endopeptidase activity involved in apoptotic process (GO:0006919)	0.220989	TNFRSF10A
regulation of transforming growth factor beta receptor signaling pathway (GO:0017015)	0.220989	CDKN1C
response to calcium ion (GO:0051592)	0.220989	CRHBP
NIK/NF-kappaB signaling (GO:0038061)	0.223453	TNFRSF10A
cellular response to hormone stimulus (GO:0032870)	0.223453	LMO2
regulation of phosphatidylinositol 3-kinase signaling (GO:0014066)	0.223453	SELP
mitotic sister chromatid segregation (GO:0000070)	0.228357	ANKRD53
positive regulation of homeostatic process (GO:0032846)	0.230798	SLC30A2
chemical synaptic transmission (GO:0007268)	0.230998	CRHBP;APBA2
positive regulation of MAPK cascade (GO:0043410)	0.230998	TNFRSF10A;ADRA2B
regulation of neuron differentiation (GO:0045664)	0.233231	ADRA2B
positive regulation of supramolecular fiber organization (GO:1902905)	0.233231	ANKRD53
organic substance transport (GO:0071702)	0.240485	ABCA9
positive regulation of cellular component biogenesis (GO:0044089)	0.240485	SYNDIG1
regulation of stem cell differentiation (GO:2000736)	0.242888	LMO2
lipid transport (GO:0006869)	0.250052	ABCA9
negative regulation of kinase activity (GO:0033673)	0.250052	CDKN1C
regulation of apoptotic process (GO:0042981)	0.254721	GDF15;INHBB;TNFRSF10A;LEFTY2
regulation of cysteine-type endopeptidase activity involved in apoptotic process (GO:0043281)	0.25479	TNFRSF10A
skin development (GO:0043588)	0.257149	WNT10A
epithelial cell differentiation (GO:0030855)	0.261843	DHRS9
antigen processing and presentation of exogenous peptide antigen (GO:0002478)	0.26418	FCER1G
cellular response to organonitrogen compound (GO:0071417)	0.26418	CRHBP
antigen processing and presentation of exogenous peptide antigen via MHC class II (GO:0019886)	0.26418	FCER1G
response to tumor necrosis factor (GO:0034612)	0.26418	CRHBP
positive regulation of neuron differentiation (GO:0045666)	0.266509	ADRA2B
antigen processing and presentation of peptide antigen via MHC class II (GO:0002495)	0.266509	FCER1G
regulation of insulin secretion (GO:0050796)	0.266509	INHBB
cellular response to metal ion (GO:0071248)	0.271146	CRHBP
regulation of kinase activity (GO:0043549)	0.273453	CDKN1C
protein transport (GO:0015031)	0.274215	SYNDIG1;ZG16
regulation of cellular response to stress (GO:0080135)	0.280332	CRHBP
positive regulation of vasculature development (GO:1904018)	0.280332	TMEM100
response to endoplasmic reticulum stress (GO:0034976)	0.284883	TTC23L
positive regulation of cellular component organization (GO:0051130)	0.284883	SYNDIG1
cellular response to starvation (GO:0009267)	0.287147	INHBB
negative regulation of protein kinase activity (GO:0006469)	0.291655	CDKN1C
positive regulation of cysteine-type endopeptidase activity involved in apoptotic process (GO:0043280)	0.291655	TNFRSF10A
Wnt signaling pathway (GO:0016055)	0.291655	WNT10A
cellular response to insulin stimulus (GO:0032869)	0.293899	INHBB
epithelium development (GO:0060429)	0.305012	DHRS9
cellular response to interferon-gamma (GO:0071346)	0.307214	HLA-A
positive regulation of protein serine/threonine kinase activity (GO:0071902)	0.311597	TNFRSF10A
regulation of phosphorylation (GO:0042325)	0.313778	CDKN1C
stimulatory C-type lectin receptor signaling pathway (GO:0002223)	0.318121	FCER1G
tumor necrosis factor-mediated signaling pathway (GO:0033209)	0.322436	TNFRSF10A
innate immune response activating cell surface receptor signaling pathway (GO:0002220)	0.324583	FCER1G
G-protein coupled receptor signaling pathway, coupled to cyclic nucleotide second messenger (GO:0007187)	0.326724	ADRA2B
negative regulation of multicellular organismal process (GO:0051241)	0.326724	CRHBP
cytoskeleton organization (GO:0007010)	0.328858	KISS1
generation of neurons (GO:0048699)	0.337329	WNT10A
Fc-gamma receptor signaling pathway (GO:0038094)	0.345694	FCER1G
adenylate cyclase-modulating G-protein coupled receptor signaling pathway (GO:0007188)	0.345694	ADRA2B
cellular response to organic cyclic compound (GO:0071407)	0.347769	CRHBP
Fc receptor mediated stimulatory signaling pathway (GO:0002431)	0.347769	FCER1G
neuron differentiation (GO:0030182)	0.356004	WNT10A
inorganic cation transmembrane transport (GO:0098662)	0.358047	SLC30A2
cell-cell adhesion via plasma-membrane adhesion molecules (GO:0098742)	0.362113	SELP
spermatogenesis (GO:0007283)	0.38403	TSSK3
male gamete generation (GO:0048232)	0.385985	TSSK3
ribonucleoprotein complex assembly (GO:0022618)	0.389877	LUC7L2
regulation of mitotic cell cycle (GO:0007346)	0.407094	ANKRD53
cellular response to lipid (GO:0071396)	0.431121	CRHBP
Fc-epsilon receptor signaling pathway (GO:0038095)	0.438319	FCER1G
Fc receptor signaling pathway (GO:0038093)	0.440105	FCER1G
protein homooligomerization (GO:0051260)	0.452448	FCER1G
positive regulation of cell differentiation (GO:0045597)	0.459381	TMEM100
positive regulation of multicellular organismal process (GO:0051240)	0.472988	INHBB
protein oligomerization (GO:0051259)	0.497599	FCER1G
apoptotic process (GO:0006915)	0.519547	TNFRSF10A
anterograde trans-synaptic signaling (GO:0098916)	0.533156	APBA2
regulation of immune response (GO:0050776)	0.549274	HLA-A
endocytosis (GO:0006897)	0.566233	APOBR
cellular response to oxygen-containing compound (GO:1901701)	0.581226	CRHBP
negative regulation of signal transduction (GO:0009968)	0.593113	CRHBP
cytokine-mediated signaling pathway (GO:0019221)	0.597111	TNFRSF10A;HLA-A
cellular protein localization (GO:0034613)	0.646612	SYNDIG1
intracellular protein transport (GO:0006886)	0.66858	SYNDIG1
post-translational protein modification (GO:0043687)	0.679054	ASB12
negative regulation of cell proliferation (GO:0008285)	0.685182	CDKN1C
regulation of transcription from RNA polymerase II promoter (GO:0006357)	0.693866	TMEM100;GDF15;LMO2;LEFTY2
phosphorylation (GO:0016310)	0.707622	TSSK3
protein modification by small protein conjugation (GO:0032446)	0.718698	ASB12
positive regulation of cell proliferation (GO:0008284)	0.741297	SIX2
negative regulation of nucleic acid-templated transcription (GO:1903507)	0.757457	CDKN1C
nervous system development (GO:0007399)	0.765917	APBA2
cellular response to cytokine stimulus (GO:0071345)	0.766671	CRHBP
protein phosphorylation (GO:0006468)	0.776987	TSSK3
neutrophil degranulation (GO:0043312)	0.78338	FCER1G
neutrophil activation involved in immune response (GO:0002283)	0.786163	FCER1G
transcription from RNA polymerase II promoter (GO:0006366)	0.787541	LMO2
negative regulation of apoptotic process (GO:0043066)	0.787541	TNFRSF10A
neutrophil mediated immunity (GO:0002446)	0.78891	FCER1G
positive regulation of nucleic acid-templated transcription (GO:1903508)	0.798909	CDKN1C
protein ubiquitination (GO:0016567)	0.801496	ASB12
negative regulation of cellular macromolecule biosynthetic process (GO:2000113)	0.805314	CDKN1C
positive regulation of cellular process (GO:0048522)	0.809678	SLC30A2
cellular protein modification process (GO:0006464)	0.830404	TSSK3;ASB12
negative regulation of gene expression (GO:0010629)	0.862003	CDKN1C
positive regulation of transcription, DNA-templated (GO:0045893)	0.874865	CDKN1C;LMO2
regulation of cell proliferation (GO:0042127)	0.907353	TNFRSF10A
positive regulation of gene expression (GO:0010628)	0.916308	CDKN1C
negative regulation of transcription, DNA-templated (GO:0045892)	0.927094	CDKN1C
positive regulation of transcription from RNA polymerase II promoter (GO:0045944)	0.935027	LMO2
regulation of transcription, DNA-templated (GO:0006355)	0.994775	CDKN1C

## Sheet: GO Upregulated Upated
Term	Overlap	P-value	Adjusted P-value	Old P-value	Old Adjusted P-value	Odds Ratio	Combined Score	Genes
positive regulation of transmembrane receptor protein serine/threonine kinase signaling pathway (GO:0090100)	30042	0.000580818	1	0	0	10.4904	78.1649	CDKN1C;GDF15;INHBB;LEFTY2
immunoglobulin mediated immune response (GO:0016064)	43869	0.000588124	1	0	0	53.7634	399.923	FCER1G;HLA-DQB1
positive regulation of pathway-restricted SMAD protein phosphorylation (GO:0010862)	17227	0.00136096	1	0	0	13.7268	90.5911	GDF15;INHBB;LEFTY2
positive regulation of heart rate (GO:0010460)	43875	0.00187699	1	0	0	30.722	192.875	NPPA;HRC
negative regulation of peptide hormone secretion (GO:0090278)	43877	0.00246022	1	0	0	26.8817	161.492	CRHBP;INHBB
regulation of MAPK cascade (GO:0043408)	5/203	0.00258787	1	0	0	5.29689	31.5532	GDF15;INHBB;TNFRSF10A;ADRA2B;LEFTY2
regulation of pathway-restricted SMAD protein phosphorylation (GO:0060393)	21610	0.00262108	1	0	0	10.9349	64.9991	GDF15;INHBB;LEFTY2
positive regulation of heart contraction (GO:0045823)	43880	0.00347418	1	0	0	22.6372	128.181	NPPA;HRC
regulation of platelet activation (GO:0010543)	43880	0.00347418	1	0	0	22.6372	128.181	SELP;FCER1G
regulation of calcium ion transmembrane transport (GO:1903169)	43881	0.00384856	1	0	0	21.5054	119.571	NPPA;HRC
transmembrane receptor protein serine/threonine kinase signaling pathway (GO:0007178)	4/144	0.00458555	1	0	0	5.97372	32.1675	TMEM100;GDF15;INHBB;LEFTY2
BMP signaling pathway (GO:0030509)	29646	0.00639202	1	0	0	7.96495	40.2446	TMEM100;GDF15;LEFTY2
antigen processing and presentation of peptide antigen via MHC class I (GO:0002474)	43889	0.00747412	1	0	0	15.361	75.2121	FCER1G;HLA-A
cellular response to BMP stimulus (GO:0071773)	31837	0.00778396	1	0	0	7.41565	36.0081	TMEM100;GDF15;LEFTY2
response to zinc ion (GO:0010043)	11720	0.00968999	1	0	0	13.4409	62.3207	SLC30A2;ZACN
anterior/posterior pattern specification (GO:0009952)	12451	0.0108942	1	0	0	12.6502	57.173	CYP26C1;SIX2
steroid metabolic process (GO:0008202)	36220	0.0110684	1	0	0	6.51678	29.3494	CYP26C1;DHRS9;CYP2E1
cellular response to transforming growth factor beta stimulus (GO:0071560)	3/100	0.0113729	1	0	0	6.45161	28.8808	WNT10A;GDF15;LEFTY2
positive regulation of NIK/NF-kappaB signaling (GO:1901224)	12816	0.0115197	1	0	0	12.2888	54.8534	TNFRSF10A;NOD2
mesenchymal cell differentiation involved in kidney development (GO:0072161)	43836	0.0275809	1	0	0	35.8423	128.696	SIX2
regulation of macrophage apoptotic process (GO:2000109)	43836	0.0275809	1	0	0	35.8423	128.696	NOD2
mesodermal cell fate commitment (GO:0001710)	43836	0.0275809	1	0	0	35.8423	128.696	SIX2
regulation of relaxation of cardiac muscle (GO:1901897)	43836	0.0275809	1	0	0	35.8423	128.696	HRC
negative regulation of myeloid cell apoptotic process (GO:0033033)	43836	0.0275809	1	0	0	35.8423	128.696	NOD2
monoterpenoid metabolic process (GO:0016098)	43836	0.0275809	1	0	0	35.8423	128.696	CYP2E1
positive regulation of dendritic cell antigen processing and presentation (GO:0002606)	43836	0.0275809	1	0	0	35.8423	128.696	NOD2
positive regulation of cardiac muscle contraction (GO:0060452)	43836	0.0275809	1	0	0	35.8423	128.696	NPPA
negative regulation of catecholamine secretion (GO:0033604)	43836	0.0275809	1	0	0	35.8423	128.696	ADRA2B
regulation of protein K63-linked ubiquitination (GO:1900044)	43836	0.0275809	1	0	0	35.8423	128.696	NOD2
nucleotide-binding oligomerization domain containing 2 signaling pathway (GO:0070431)	43836	0.0275809	1	0	0	35.8423	128.696	NOD2
pyrimidine deoxyribonucleotide biosynthetic process (GO:0009221)	43836	0.0275809	1	0	0	35.8423	128.696	CMPK2
mesenchymal to epithelial transition involved in metanephros morphogenesis (GO:0003337)	43836	0.0275809	1	0	0	35.8423	128.696	SIX2
positive regulation of antigen processing and presentation (GO:0002579)	43836	0.0275809	1	0	0	35.8423	128.696	NOD2
inflammatory response (GO:0006954)	4/252	0.0300641	1	0	0	3.41355	11.9625	CRHBP;TNFRSF10A;NOD2;ABCF1
regulated exocytosis (GO:0045055)	3/148	0.0317797	1	0	0	4.3592	15.0346	SELP;CRHBP;LEFTY2
regulation of atrial cardiac muscle cell membrane repolarization (GO:0060372)	43837	0.032104	1	0	0	30.722	105.646	NPPA
inner ear receptor stereocilium organization (GO:0060122)	43837	0.032104	1	0	0	30.722	105.646	STRC
regulation of high voltage-gated calcium channel activity (GO:1901841)	43837	0.032104	1	0	0	30.722	105.646	NPPA
positive regulation of isomerase activity (GO:0010912)	43837	0.032104	1	0	0	30.722	105.646	NOD2
terpenoid metabolic process (GO:0006721)	43837	0.032104	1	0	0	30.722	105.646	CYP2E1
fat-soluble vitamin catabolic process (GO:0042363)	43837	0.032104	1	0	0	30.722	105.646	CYP26C1
negative regulation of retinoic acid receptor signaling pathway (GO:0048387)	43837	0.032104	1	0	0	30.722	105.646	CYP26C1
positive regulation of striated muscle contraction (GO:0045989)	43837	0.032104	1	0	0	30.722	105.646	NPPA
melanocyte differentiation (GO:0030318)	43837	0.032104	1	0	0	30.722	105.646	LRMDA
nucleoside diphosphate metabolic process (GO:0009132)	43837	0.032104	1	0	0	30.722	105.646	CMPK2
regulation of norepinephrine secretion (GO:0014061)	43837	0.032104	1	0	0	30.722	105.646	ADRA2B
epithelial cell differentiation involved in kidney development (GO:0035850)	43837	0.032104	1	0	0	30.722	105.646	SIX2
regulation of protein phosphorylation (GO:0001932)	4/261	0.0335637	1	0	0	3.29584	11.1871	GDF15;HRC;INHBB;LEFTY2
regulation of programmed cell death (GO:0043067)	4/268	0.0364438	1	0	0	3.20976	10.6307	GDF15;INHBB;TNFRSF10A;LEFTY2
positive regulation of vasculogenesis (GO:2001214)	43838	0.0366063	1	0	0	26.8817	88.9123	TMEM100
regulation of calcium ion transmembrane transport via high voltage-gated calcium channel (GO:1902514)	43838	0.0366063	1	0	0	26.8817	88.9123	NPPA
nucleoside diphosphate phosphorylation (GO:0006165)	43838	0.0366063	1	0	0	26.8817	88.9123	CMPK2
regulation of sensory perception (GO:0051931)	43838	0.0366063	1	0	0	26.8817	88.9123	TMEM100
kidney mesenchyme development (GO:0072074)	43838	0.0366063	1	0	0	26.8817	88.9123	SIX2
nucleotide phosphorylation (GO:0046939)	43838	0.0366063	1	0	0	26.8817	88.9123	CMPK2
benzene-containing compound metabolic process (GO:0042537)	43838	0.0366063	1	0	0	26.8817	88.9123	CYP2E1
B cell mediated immunity (GO:0019724)	43838	0.0366063	1	0	0	26.8817	88.9123	FCER1G
regulation of dendritic cell antigen processing and presentation (GO:0002604)	43838	0.0366063	1	0	0	26.8817	88.9123	NOD2
regulation of cardiac conduction (GO:1903779)	24504	0.0389055	1	0	0	6.41952	20.8417	NPPA;HRC
positive regulation of cytokine production involved in inflammatory response (GO:1900017)	43839	0.0410878	1	0	0	23.8949	76.2734	NOD2
regulation of integrin activation (GO:0033623)	43839	0.0410878	1	0	0	23.8949	76.2734	SELP
podosome assembly (GO:0071800)	43839	0.0410878	1	0	0	23.8949	76.2734	NCF1C
nucleoside triphosphate biosynthetic process (GO:0009142)	43839	0.0410878	1	0	0	23.8949	76.2734	CMPK2
response to muscle stretch (GO:0035994)	43839	0.0410878	1	0	0	23.8949	76.2734	NPPA
regulation of cell communication by electrical coupling involved in cardiac conduction (GO:1901844)	43839	0.0410878	1	0	0	23.8949	76.2734	HRC
mitotic DNA replication checkpoint (GO:0033314)	43839	0.0410878	1	0	0	23.8949	76.2734	HUS1B
regulation of sensory perception of pain (GO:0051930)	43839	0.0410878	1	0	0	23.8949	76.2734	TMEM100
positive regulation of voltage-gated potassium channel activity (GO:1903818)	43839	0.0410878	1	0	0	23.8949	76.2734	NPPA
positive regulation of cell activation (GO:0050867)	43839	0.0410878	1	0	0	23.8949	76.2734	SELP
regulation of organ morphogenesis (GO:2000027)	43839	0.0410878	1	0	0	23.8949	76.2734	SIX2
antigen processing and presentation of exogenous peptide antigen via MHC class I, TAP-independent (GO:0002480)	43839	0.0410878	1	0	0	23.8949	76.2734	HLA-A
nucleoside phosphate biosynthetic process (GO:1901293)	43839	0.0410878	1	0	0	23.8949	76.2734	CMPK2
regulation of endothelial cell differentiation (GO:0045601)	43839	0.0410878	1	0	0	23.8949	76.2734	TMEM100
embryonic digestive tract morphogenesis (GO:0048557)	43839	0.0410878	1	0	0	23.8949	76.2734	SIX2
response to muramyl dipeptide (GO:0032495)	43839	0.0410878	1	0	0	23.8949	76.2734	NOD2
regulation of morphogenesis of an epithelium (GO:1905330)	43839	0.0410878	1	0	0	23.8949	76.2734	SIX2
positive regulation of nitric-oxide synthase biosynthetic process (GO:0051770)	43839	0.0410878	1	0	0	23.8949	76.2734	NOD2
neuropeptide signaling pathway (GO:0007218)	25600	0.0421185	1	0	0	6.14439	19.4609	GAL;NPPA
interferon-gamma-mediated signaling pathway (GO:0060333)	25600	0.0421185	1	0	0	6.14439	19.4609	HLA-A;HLA-DQB1
positive regulation of protein phosphorylation (GO:0001934)	5/412	0.0431904	1	0	0	2.60988	8.20059	GDF15;INHBB;TNFRSF10A;ADRA2B;LEFTY2
regulation of cation channel activity (GO:2001257)	25965	0.043211	1	0	0	6.05785	19.0317	CRHBP;HRC
response to metal ion (GO:0010038)	26330	0.0443141	1	0	0	5.97372	18.6168	SLC30A2;ZACN
regulation of epithelial cell proliferation (GO:0050678)	26330	0.0443141	1	0	0	5.97372	18.6168	CDKN1C;NOD2
positive regulation of epidermal growth factor-activated receptor activity (GO:0045741)	43840	0.0455488	1	0	0	21.5054	66.4295	ADRA2B
regulation of response to stress (GO:0080134)	43840	0.0455488	1	0	0	21.5054	66.4295	CRHBP
detection of bacterium (GO:0016045)	43840	0.0455488	1	0	0	21.5054	66.4295	NOD2
cell differentiation involved in metanephros development (GO:0072202)	43840	0.0455488	1	0	0	21.5054	66.4295	SIX2
cellular response to thyroid hormone stimulus (GO:0097067)	43840	0.0455488	1	0	0	21.5054	66.4295	LMO2
protein kinase A signaling (GO:0010737)	43840	0.0455488	1	0	0	21.5054	66.4295	GAL
regulation of sequestering of zinc ion (GO:0061088)	43840	0.0455488	1	0	0	21.5054	66.4295	SLC30A2
negative regulation of cytosolic calcium ion concentration (GO:0051481)	43840	0.0455488	1	0	0	21.5054	66.4295	HRC
receptor guanylyl cyclase signaling pathway (GO:0007168)	43840	0.0455488	1	0	0	21.5054	66.4295	NPPA
mesenchymal to epithelial transition (GO:0060231)	43840	0.0455488	1	0	0	21.5054	66.4295	SIX2
positive regulation of reproductive process (GO:2000243)	43840	0.0455488	1	0	0	21.5054	66.4295	INHBB
positive regulation of type 2 immune response (GO:0002830)	43840	0.0455488	1	0	0	21.5054	66.4295	NOD2
transforming growth factor beta receptor signaling pathway (GO:0007179)	27791	0.0488294	1	0	0	5.65931	17.0878	GDF15;LEFTY2
hemidesmosome assembly (GO:0031581)	43841	0.0499892	1	0	0	19.5503	58.5718	KRT5
response to corticosteroid (GO:0031960)	43841	0.0499892	1	0	0	19.5503	58.5718	SOX30
cell-substrate junction assembly (GO:0007044)	43841	0.0499892	1	0	0	19.5503	58.5718	KRT5
activation of cysteine-type endopeptidase activity involved in apoptotic signaling pathway (GO:0097296)	43841	0.0499892	1	0	0	19.5503	58.5718	TNFRSF10A
myeloid cell activation involved in immune response (GO:0002275)	43841	0.0499892	1	0	0	19.5503	58.5718	FCER1G
synaptic transmission, dopaminergic (GO:0001963)	43841	0.0499892	1	0	0	19.5503	58.5718	CRHBP
progesterone metabolic process (GO:0042448)	43841	0.0499892	1	0	0	19.5503	58.5718	DHRS9
response to thyroid hormone (GO:0097066)	43841	0.0499892	1	0	0	19.5503	58.5718	LMO2
antigen processing and presentation of exogenous peptide antigen via MHC class I (GO:0042590)	28522	0.0511473	1	0	0	5.5142	16.394	FCER1G;HLA-A
regulation of vasculogenesis (GO:2001212)	43842	0.0544091	1	0	0	17.9211	52.1725	TMEM100
regulation of nitric-oxide synthase biosynthetic process (GO:0051769)	43842	0.0544091	1	0	0	17.9211	52.1725	NOD2
positive regulation of potassium ion transmembrane transporter activity (GO:1901018)	43842	0.0544091	1	0	0	17.9211	52.1725	GAL
positive regulation of interleukin-1 production (GO:0032732)	43842	0.0544091	1	0	0	17.9211	52.1725	NOD2
retinol metabolic process (GO:0042572)	43842	0.0544091	1	0	0	17.9211	52.1725	DHRS9
regulation of cell communication by electrical coupling (GO:0010649)	43842	0.0544091	1	0	0	17.9211	52.1725	HRC
epithelial structure maintenance (GO:0010669)	43842	0.0544091	1	0	0	17.9211	52.1725	NOD2
negative regulation of leukocyte apoptotic process (GO:2000107)	43842	0.0544091	1	0	0	17.9211	52.1725	NOD2
epidermis development (GO:0008544)	29618	0.0546968	1	0	0	5.30997	15.4305	WNT10A;KRT5
regulation of interleukin-1 beta production (GO:0032651)	43843	0.0588088	1	0	0	16.5426	46.8729	NOD2
cellular response to low-density lipoprotein particle stimulus (GO:0071404)	43843	0.0588088	1	0	0	16.5426	46.8729	FCER1G
negative regulation of hormone secretion (GO:0046888)	43843	0.0588088	1	0	0	16.5426	46.8729	ADRA2B
regulation of NMDA receptor activity (GO:2000310)	43843	0.0588088	1	0	0	16.5426	46.8729	CRHBP
regulation of oxidoreductase activity (GO:0051341)	43843	0.0588088	1	0	0	16.5426	46.8729	NOD2
synaptic vesicle localization (GO:0097479)	43843	0.0588088	1	0	0	16.5426	46.8729	SYNDIG1
synaptic vesicle cycle (GO:0099504)	43843	0.0588088	1	0	0	16.5426	46.8729	SYNDIG1
maintenance of gastrointestinal epithelium (GO:0030277)	43843	0.0588088	1	0	0	16.5426	46.8729	NOD2
mitotic DNA integrity checkpoint (GO:0044774)	43843	0.0588088	1	0	0	16.5426	46.8729	HUS1B
regulation of retinoic acid receptor signaling pathway (GO:0048385)	43843	0.0588088	1	0	0	16.5426	46.8729	CYP26C1
positive regulation of interleukin-17 production (GO:0032740)	43843	0.0588088	1	0	0	16.5426	46.8729	NOD2
nucleoside triphosphate metabolic process (GO:0009141)	43844	0.0631881	1	0	0	15.361	42.4215	CMPK2
neutrophil activation (GO:0042119)	43844	0.0631881	1	0	0	15.361	42.4215	FCER1G
stem cell development (GO:0048864)	43844	0.0631881	1	0	0	15.361	42.4215	CYP26C1
neural crest cell differentiation (GO:0014033)	43845	0.0675474	1	0	0	14.3369	38.6369	CYP26C1
regulation of branching involved in ureteric bud morphogenesis (GO:0090189)	43845	0.0675474	1	0	0	14.3369	38.6369	SIX2
mesenchymal cell development (GO:0014031)	43845	0.0675474	1	0	0	14.3369	38.6369	CYP26C1
regulation of delayed rectifier potassium channel activity (GO:1902259)	43845	0.0675474	1	0	0	14.3369	38.6369	NPPA
retinoic acid metabolic process (GO:0042573)	43845	0.0675474	1	0	0	14.3369	38.6369	CYP26C1
digestive tract morphogenesis (GO:0048546)	43845	0.0675474	1	0	0	14.3369	38.6369	SIX2
positive regulation of cysteine-type endopeptidase activity involved in apoptotic signaling pathway (GO:2001269)	43845	0.0675474	1	0	0	14.3369	38.6369	TNFRSF10A
intra-S DNA damage checkpoint (GO:0031573)	43845	0.0675474	1	0	0	14.3369	38.6369	HUS1B
positive regulation of stress-activated protein kinase signaling cascade (GO:0070304)	43845	0.0675474	1	0	0	14.3369	38.6369	NOD2
negative regulation of insulin secretion (GO:0046676)	43845	0.0675474	1	0	0	14.3369	38.6369	INHBB
negative regulation of transcription regulatory region DNA binding (GO:2000678)	43846	0.0718865	1	0	0	13.4409	35.3853	ANKRD33
leukocyte tethering or rolling (GO:0050901)	43846	0.0718865	1	0	0	13.4409	35.3853	SELP
mRNA transcription from RNA polymerase II promoter (GO:0042789)	43846	0.0718865	1	0	0	13.4409	35.3853	LMO2
activation of NF-kappaB-inducing kinase activity (GO:0007250)	43846	0.0718865	1	0	0	13.4409	35.3853	TNFRSF10A
leukocyte adhesion to vascular endothelial cell (GO:0061756)	43846	0.0718865	1	0	0	13.4409	35.3853	SELP
regulation of heart contraction (GO:0008016)	34731	0.0723315	1	0	0	4.52745	11.8913	NPPA;HRC
antigen processing and presentation of exogenous peptide antigen (GO:0002478)	35462	0.0749839	1	0	0	4.4341	11.4865	FCER1G;HLA-DQB1
antigen processing and presentation of exogenous peptide antigen via MHC class II (GO:0019886)	35462	0.0749839	1	0	0	4.4341	11.4865	FCER1G;HLA-DQB1
regulation of cardiac muscle contraction by regulation of the release of sequestered calcium ion (GO:0010881)	43847	0.0762057	1	0	0	12.6502	32.5657	HRC
DNA replication checkpoint (GO:0000076)	43847	0.0762057	1	0	0	12.6502	32.5657	HUS1B
response to molecule of bacterial origin (GO:0002237)	35827	0.0763217	1	0	0	4.38885	11.2916	SELP;TNFRSF10A
antigen processing and presentation of peptide antigen via MHC class II (GO:0002495)	35827	0.0763217	1	0	0	4.38885	11.2916	FCER1G;HLA-DQB1
anterior/posterior axis specification (GO:0009948)	43848	0.080505	1	0	0	11.9474	30.1008	SIX2
insulin secretion (GO:0030073)	43848	0.080505	1	0	0	11.9474	30.1008	GAL
organelle fusion (GO:0048284)	43848	0.080505	1	0	0	11.9474	30.1008	CYP26C1
regulation of cardiac muscle cell membrane repolarization (GO:0099623)	43848	0.080505	1	0	0	11.9474	30.1008	NPPA
regulation of spindle organization (GO:0090224)	43848	0.080505	1	0	0	11.9474	30.1008	ANKRD53
positive regulation of metabolic process (GO:0009893)	43848	0.080505	1	0	0	11.9474	30.1008	NOD2
calcium-mediated signaling using intracellular calcium source (GO:0035584)	43848	0.080505	1	0	0	11.9474	30.1008	SELP
positive regulation of transforming growth factor beta receptor signaling pathway (GO:0030511)	43849	0.0847845	1	0	0	11.3186	27.9303	CDKN1C
primary alcohol metabolic process (GO:0034308)	43849	0.0847845	1	0	0	11.3186	27.9303	DHRS9
negative regulation of phosphate metabolic process (GO:0045936)	43849	0.0847845	1	0	0	11.3186	27.9303	CDKN1C
positive regulation of oxidoreductase activity (GO:0051353)	43849	0.0847845	1	0	0	11.3186	27.9303	NOD2
positive regulation of epithelial cell differentiation (GO:0030858)	43849	0.0847845	1	0	0	11.3186	27.9303	TMEM100
positive regulation of blood coagulation (GO:0030194)	43849	0.0847845	1	0	0	11.3186	27.9303	SELP
positive regulation of cellular response to transforming growth factor beta stimulus (GO:1903846)	43849	0.0847845	1	0	0	11.3186	27.9303	CDKN1C
morphogenesis of an epithelium (GO:0002009)	43849	0.0847845	1	0	0	11.3186	27.9303	WNT10A
activin receptor signaling pathway (GO:0032924)	43849	0.0847845	1	0	0	11.3186	27.9303	INHBB
cellular response to estradiol stimulus (GO:0071392)	43850	0.0890443	1	0	0	10.7527	26.0067	CRHBP
immune response-activating cell surface receptor signaling pathway (GO:0002429)	43850	0.0890443	1	0	0	10.7527	26.0067	FCER1G
adrenergic receptor signaling pathway (GO:0071875)	43850	0.0890443	1	0	0	10.7527	26.0067	ADRA2B
embryonic digestive tract development (GO:0048566)	43850	0.0890443	1	0	0	10.7527	26.0067	SIX2
androgen metabolic process (GO:0008209)	43850	0.0890443	1	0	0	10.7527	26.0067	DHRS9
adenylate cyclase-activating adrenergic receptor signaling pathway (GO:0071880)	43850	0.0890443	1	0	0	10.7527	26.0067	ADRA2B
cellular response to peptide hormone stimulus (GO:0071375)	2/110	0.0929418	1	0	0	3.91007	9.28947	CRHBP;INHBB
epoxygenase P450 pathway (GO:0019373)	43851	0.0932844	1	0	0	10.2407	24.2919	CYP2E1
zinc II ion transport (GO:0006829)	43851	0.0932844	1	0	0	10.2407	24.2919	SLC30A2
mRNA transcription (GO:0009299)	43851	0.0932844	1	0	0	10.2407	24.2919	LMO2
regulation of interleukin-17 production (GO:0032660)	43851	0.0932844	1	0	0	10.2407	24.2919	NOD2
negative regulation of cytokine biosynthetic process (GO:0042036)	43851	0.0932844	1	0	0	10.2407	24.2919	INHBB
regulation of cardiac muscle contraction by calcium ion signaling (GO:0010882)	43851	0.0932844	1	0	0	10.2407	24.2919	HRC
cellular response to alkaloid (GO:0071312)	43851	0.0932844	1	0	0	10.2407	24.2919	CRHBP
negative regulation of cyclin-dependent protein kinase activity (GO:1904030)	43851	0.0932844	1	0	0	10.2407	24.2919	CDKN1C
activation of protein kinase activity (GO:0032147)	3/233	0.0947716	1	0	0	2.76893	6.5244	TNFRSF10A;NOD2;ADRA2B
positive regulation of interleukin-10 production (GO:0032733)	43852	0.0975051	1	0	0	9.77517	22.7551	NOD2
C21-steroid hormone metabolic process (GO:0008207)	43852	0.0975051	1	0	0	9.77517	22.7551	DHRS9
regulation of cytokine production involved in inflammatory response (GO:1900015)	43852	0.0975051	1	0	0	9.77517	22.7551	NOD2
cellular response to interferon-gamma (GO:0071346)	2/116	0.101612	1	0	0	3.70782	8.47829	HLA-A;HLA-DQB1
exogenous drug catabolic process (GO:0042738)	43853	0.101706	1	0	0	9.35016	21.3714	CYP2E1
mitotic G2/M transition checkpoint (GO:0044818)	43853	0.101706	1	0	0	9.35016	21.3714	HUS1B
regulation of release of sequestered calcium ion into cytosol by sarcoplasmic reticulum (GO:0010880)	43853	0.101706	1	0	0	9.35016	21.3714	HRC
cellular response to ammonium ion (GO:0071242)	43853	0.101706	1	0	0	9.35016	21.3714	CRHBP
positive regulation of blood circulation (GO:1903524)	43853	0.101706	1	0	0	9.35016	21.3714	HRC
regulation of ion homeostasis (GO:2000021)	43853	0.101706	1	0	0	9.35016	21.3714	SLC30A2
zinc II ion transmembrane transport (GO:0071577)	43853	0.101706	1	0	0	9.35016	21.3714	SLC30A2
defense response to bacterium (GO:0042742)	3/241	0.102254	1	0	0	2.67702	6.10439	SELP;FCER1G;NOD2
positive regulation of protein serine/threonine kinase activity (GO:0071902)	2/118	0.104551	1	0	0	3.64498	8.23067	TNFRSF10A;NOD2
positive regulation of microtubule polymerization (GO:0031116)	43854	0.105888	1	0	0	8.96057	20.1198	ANKRD53
positive regulation of microtubule polymerization or depolymerization (GO:0031112)	43854	0.105888	1	0	0	8.96057	20.1198	ANKRD53
cGMP biosynthetic process (GO:0006182)	43854	0.105888	1	0	0	8.96057	20.1198	NPPA
negative regulation of developmental growth (GO:0048640)	43854	0.105888	1	0	0	8.96057	20.1198	GAL
cytoplasmic pattern recognition receptor signaling pathway (GO:0002753)	43854	0.105888	1	0	0	8.96057	20.1198	NOD2
drug catabolic process (GO:0042737)	43854	0.105888	1	0	0	8.96057	20.1198	CYP2E1
regulation of interleukin-10 production (GO:0032653)	43855	0.110051	1	0	0	8.60215	18.9833	NOD2
regulation of voltage-gated calcium channel activity (GO:1901385)	43855	0.110051	1	0	0	8.60215	18.9833	NPPA
positive regulation of phosphatidylinositol 3-kinase activity (GO:0043552)	43855	0.110051	1	0	0	8.60215	18.9833	NOD2
monocarboxylic acid catabolic process (GO:0072329)	43855	0.110051	1	0	0	8.60215	18.9833	CYP26C1
nucleotide-binding domain, leucine rich repeat containing receptor signaling pathway (GO:0035872)	43855	0.110051	1	0	0	8.60215	18.9833	NOD2
positive regulation of interleukin-1 beta secretion (GO:0050718)	43855	0.110051	1	0	0	8.60215	18.9833	NOD2
peptide hormone secretion (GO:0030072)	43855	0.110051	1	0	0	8.60215	18.9833	GAL
regulation of ryanodine-sensitive calcium-release channel activity (GO:0060314)	43855	0.110051	1	0	0	8.60215	18.9833	HRC
platelet degranulation (GO:0002576)	2/124	0.113503	1	0	0	3.46861	7.54744	SELP;LEFTY2
T cell activation involved in immune response (GO:0002286)	43856	0.114194	1	0	0	8.2713	17.9475	FCER1G
positive regulation of synapse assembly (GO:0051965)	43856	0.114194	1	0	0	8.2713	17.9475	SYNDIG1
regulation of transcription regulatory region DNA binding (GO:2000677)	43856	0.114194	1	0	0	8.2713	17.9475	ANKRD33
negative regulation of multicellular organismal process (GO:0051241)	2/125	0.115014	1	0	0	3.44086	7.44156	CRHBP;GAL
regulation of calcium ion transmembrane transporter activity (GO:1901019)	43857	0.118319	1	0	0	7.96495	17.0002	HRC
positive regulation of lipid kinase activity (GO:0090218)	43857	0.118319	1	0	0	7.96495	17.0002	NOD2
leukocyte cell-cell adhesion (GO:0007159)	43857	0.118319	1	0	0	7.96495	17.0002	SELP
extrinsic apoptotic signaling pathway via death domain receptors (GO:0008625)	43857	0.118319	1	0	0	7.96495	17.0002	TNFRSF10A
positive regulation of phospholipid metabolic process (GO:1903727)	43858	0.122424	1	0	0	7.68049	16.1311	NOD2
regulation of NIK/NF-kappaB signaling (GO:1901222)	43858	0.122424	1	0	0	7.68049	16.1311	NOD2
nucleotide-binding oligomerization domain containing signaling pathway (GO:0070423)	43858	0.122424	1	0	0	7.68049	16.1311	NOD2
cGMP metabolic process (GO:0046068)	43858	0.122424	1	0	0	7.68049	16.1311	NPPA
superoxide metabolic process (GO:0006801)	43859	0.12651	1	0	0	7.41565	15.3313	NCF1C
positive regulation of interleukin-1 secretion (GO:0050716)	43859	0.12651	1	0	0	7.41565	15.3313	NOD2
positive regulation of cation channel activity (GO:2001259)	43860	0.130578	1	0	0	7.16846	14.5934	GAL
response to estradiol (GO:0032355)	43860	0.130578	1	0	0	7.16846	14.5934	CRHBP
regulation of blood coagulation (GO:0030193)	43860	0.130578	1	0	0	7.16846	14.5934	FCER1G
activation of protein kinase B activity (GO:0032148)	43860	0.130578	1	0	0	7.16846	14.5934	ADRA2B
cyclic purine nucleotide metabolic process (GO:0052652)	43860	0.130578	1	0	0	7.16846	14.5934	NPPA
regulation of cation transmembrane transport (GO:1904062)	43860	0.130578	1	0	0	7.16846	14.5934	HRC
cellular response to cAMP (GO:0071320)	43860	0.130578	1	0	0	7.16846	14.5934	CRHBP
cellular response to drug (GO:0035690)	43860	0.130578	1	0	0	7.16846	14.5934	CRHBP
negative regulation of transferase activity (GO:0051348)	43860	0.130578	1	0	0	7.16846	14.5934	CDKN1C
regulation of intracellular signal transduction (GO:1902531)	4/422	0.133726	1	0	0	2.03842	4.10123	GDF15;INHBB;NOD2;LEFTY2
positive regulation of interleukin-1 beta production (GO:0032731)	43861	0.134627	1	0	0	6.93722	13.9108	NOD2
negative regulation of extrinsic apoptotic signaling pathway via death domain receptors (GO:1902042)	43861	0.134627	1	0	0	6.93722	13.9108	TNFRSF10A
cellular response to growth factor stimulus (GO:0071363)	2/139	0.13668	1	0	0	3.0943	6.158	TMEM100;WNT10A
response to lipid (GO:0033993)	2/140	0.138261	1	0	0	3.0722	6.07868	SELP;TNFRSF10A
cyclic-nucleotide-mediated signaling (GO:0019935)	11689	0.138657	1	0	0	6.72043	13.2779	GAL
regulation of glutamate receptor signaling pathway (GO:1900449)	11689	0.138657	1	0	0	6.72043	13.2779	CRHBP
negative regulation of receptor activity (GO:2000272)	11689	0.138657	1	0	0	6.72043	13.2779	CRHBP
positive regulation of tumor necrosis factor superfamily cytokine production (GO:1903557)	11689	0.138657	1	0	0	6.72043	13.2779	NOD2
regulation of phosphatidylinositol 3-kinase activity (GO:0043551)	12055	0.142669	1	0	0	6.51678	12.6897	NOD2
regulation of neurotransmitter receptor activity (GO:0099601)	12055	0.142669	1	0	0	6.51678	12.6897	CRHBP
embryonic organ morphogenesis (GO:0048562)	12055	0.142669	1	0	0	6.51678	12.6897	SIX2
positive regulation of catalytic activity (GO:0043085)	12055	0.142669	1	0	0	6.51678	12.6897	NOD2
positive regulation of Notch signaling pathway (GO:0045747)	12055	0.142669	1	0	0	6.51678	12.6897	NOD2
regulation of interleukin-1 beta secretion (GO:0050706)	12420	0.146662	1	0	0	6.32511	12.1418	NOD2
regulation of interleukin-8 production (GO:0032677)	12420	0.146662	1	0	0	6.32511	12.1418	NOD2
negative regulation of DNA binding (GO:0043392)	12420	0.146662	1	0	0	6.32511	12.1418	ANKRD33
response to peptide (GO:1901652)	12420	0.146662	1	0	0	6.32511	12.1418	NOD2
regulation of cyclin-dependent protein kinase activity (GO:1904029)	12785	0.150637	1	0	0	6.14439	11.6306	CDKN1C
regulation of mitotic spindle organization (GO:0060236)	12785	0.150637	1	0	0	6.14439	11.6306	ANKRD53
regulation of microtubule polymerization (GO:0031113)	12785	0.150637	1	0	0	6.14439	11.6306	ANKRD53
regulation of synapse assembly (GO:0051963)	12785	0.150637	1	0	0	6.14439	11.6306	SYNDIG1
regulation of cardiac muscle contraction (GO:0055117)	12785	0.150637	1	0	0	6.14439	11.6306	NPPA
neural crest cell development (GO:0014032)	12785	0.150637	1	0	0	6.14439	11.6306	CYP26C1
chemical synaptic transmission (GO:0007268)	3/289	0.151598	1	0	0	2.23239	4.21147	CRHBP;ZACN;APBA2
positive regulation of MAPK cascade (GO:0043410)	3/289	0.151598	1	0	0	2.23239	4.21147	TNFRSF10A;NOD2;ADRA2B
acylglycerol metabolic process (GO:0006639)	13150	0.154593	1	0	0	5.97372	11.1527	APOBR
response to steroid hormone (GO:0048545)	13516	0.158531	1	0	0	5.81226	10.705	SOX30
positive regulation of multi-organism process (GO:0043902)	13516	0.158531	1	0	0	5.81226	10.705	INHBB
spermatogenesis (GO:0007283)	2/153	0.159161	1	0	0	2.81116	5.16645	SOHLH2;TSSK3
male gamete generation (GO:0048232)	2/154	0.160793	1	0	0	2.79291	5.10441	SOHLH2;TSSK3
response to lipopolysaccharide (GO:0032496)	2/155	0.162428	1	0	0	2.77489	5.04341	SELP;TNFRSF10A
T cell differentiation (GO:0030217)	13881	0.162451	1	0	0	5.65931	10.2851	FCER1G
mitotic DNA damage checkpoint (GO:0044773)	14246	0.166353	1	0	0	5.5142	9.89049	HUS1B
positive regulation of phagocytosis (GO:0050766)	14246	0.166353	1	0	0	5.5142	9.89049	FCER1G
regulation of extrinsic apoptotic signaling pathway via death domain receptors (GO:1902041)	14246	0.166353	1	0	0	5.5142	9.89049	TNFRSF10A
response to cAMP (GO:0051591)	14611	0.170237	1	0	0	5.37634	9.51914	CRHBP
sensory organ development (GO:0007423)	14611	0.170237	1	0	0	5.37634	9.51914	WNT10A
odontogenesis (GO:0042476)	14977	0.174104	1	0	0	5.24521	9.16918	WNT10A
regulation of phagocytosis (GO:0050764)	14977	0.174104	1	0	0	5.24521	9.16918	FCER1G
cellular response to peptide (GO:1901653)	14977	0.174104	1	0	0	5.24521	9.16918	NOD2
regulation of calcium-mediated signaling (GO:0050848)	14977	0.174104	1	0	0	5.24521	9.16918	HRC
peptide transport (GO:0015833)	14977	0.174104	1	0	0	5.24521	9.16918	ZG16
regulation of stress-activated MAPK cascade (GO:0032872)	14977	0.174104	1	0	0	5.24521	9.16918	NOD2
calcium-dependent cell-cell adhesion via plasma membrane cell adhesion molecules (GO:0016339)	14977	0.174104	1	0	0	5.24521	9.16918	SELP
negative regulation of protein secretion (GO:0050709)	15342	0.177952	1	0	0	5.12033	8.83892	INHBB
regulation of interleukin-6 production (GO:0032675)	15342	0.177952	1	0	0	5.12033	8.83892	NOD2
cellular response to calcium ion (GO:0071277)	15342	0.177952	1	0	0	5.12033	8.83892	CRHBP
mitotic metaphase plate congression (GO:0007080)	15707	0.181782	1	0	0	5.00125	8.52685	ANKRD53
positive regulation of interleukin-6 production (GO:0032755)	15707	0.181782	1	0	0	5.00125	8.52685	NOD2
positive regulation of intracellular signal transduction (GO:1902533)	4/479	0.183798	1	0	0	1.79586	3.04203	SELP;TNFRSF10A;NOD2;ADRA2B
metaphase plate congression (GO:0051310)	16072	0.185595	1	0	0	4.88759	8.2316	ANKRD53
positive regulation of interleukin-8 production (GO:0032757)	16072	0.185595	1	0	0	4.88759	8.2316	NOD2
negative regulation of immune response (GO:0050777)	16072	0.185595	1	0	0	4.88759	8.2316	NOD2
negative regulation of immune system process (GO:0002683)	16072	0.185595	1	0	0	4.88759	8.2316	NOD2
positive regulation of tumor necrosis factor production (GO:0032760)	17168	0.196929	1	0	0	4.57561	7.43497	NOD2
cellular response to mechanical stimulus (GO:0071260)	17533	0.200672	1	0	0	4.48029	7.19571	TNFRSF10A
regulation of release of sequestered calcium ion into cytosol (GO:0051279)	17899	0.204398	1	0	0	4.38885	6.96812	HRC
receptor internalization (GO:0031623)	18264	0.208106	1	0	0	4.30108	6.75142	FCER1G
arachidonic acid metabolic process (GO:0019369)	18629	0.211798	1	0	0	4.21674	6.5449	CYP2E1
triglyceride metabolic process (GO:0006641)	18994	0.215472	1	0	0	4.13565	6.3479	APOBR
positive regulation of nervous system development (GO:0051962)	18994	0.215472	1	0	0	4.13565	6.3479	SYNDIG1
regulation of calcium ion transport (GO:0051924)	18994	0.215472	1	0	0	4.13565	6.3479	HRC
receptor-mediated endocytosis (GO:0006898)	2/188	0.217755	1	0	0	2.28781	3.4875	FCER1G;APOBR
positive regulation of phosphatidylinositol 3-kinase signaling (GO:0014068)	19360	0.21913	1	0	0	4.05762	6.15983	SELP
neutrophil chemotaxis (GO:0030593)	19360	0.21913	1	0	0	4.05762	6.15983	FCER1G
protein complex assembly (GO:0006461)	2/189	0.219462	1	0	0	2.2757	3.45128	NCF1C;NOD2
positive regulation of immune response (GO:0050778)	19725	0.222771	1	0	0	3.98248	5.98014	NOD2
cellular response to nutrient levels (GO:0031669)	19725	0.222771	1	0	0	3.98248	5.98014	INHBB
fat cell differentiation (GO:0045444)	20090	0.226395	1	0	0	3.91007	5.80831	INHBB
cellular response to tumor necrosis factor (GO:0071356)	2/194	0.228014	1	0	0	2.21705	3.27757	CRHBP;TNFRSF10A
granulocyte chemotaxis (GO:0071621)	20455	0.230002	1	0	0	3.84025	5.64389	FCER1G
neutrophil migration (GO:1990266)	21186	0.237166	1	0	0	3.70782	5.33553	FCER1G
receptor metabolic process (GO:0043112)	21186	0.237166	1	0	0	3.70782	5.33553	FCER1G
renal system development (GO:0072001)	21551	0.240724	1	0	0	3.64498	5.19083	SIX2
regulation of extrinsic apoptotic signaling pathway (GO:2001236)	21551	0.240724	1	0	0	3.64498	5.19083	TNFRSF10A
sterol metabolic process (GO:0016125)	21551	0.240724	1	0	0	3.64498	5.19083	CYP26C1
regulation of tumor necrosis factor production (GO:0032680)	22282	0.24779	1	0	0	3.52547	4.91865	NOD2
stress-activated MAPK cascade (GO:0051403)	22647	0.251298	1	0	0	3.46861	4.79055	NOD2
kidney development (GO:0001822)	23012	0.25479	1	0	0	3.41355	4.6674	SIX2
positive regulation of protein polymerization (GO:0032273)	23377	0.258267	1	0	0	3.36022	4.54894	ANKRD53
positive regulation of endocytosis (GO:0045807)	23377	0.258267	1	0	0	3.36022	4.54894	FCER1G
cellular response to type I interferon (GO:0071357)	23743	0.261727	1	0	0	3.30852	4.43492	HLA-A
type I interferon signaling pathway (GO:0060337)	23743	0.261727	1	0	0	3.30852	4.43492	HLA-A
JNK cascade (GO:0007254)	24108	0.265171	1	0	0	3.25839	4.32513	NOD2
negative regulation of epithelial cell proliferation (GO:0050680)	24108	0.265171	1	0	0	3.25839	4.32513	CDKN1C
protein oligomerization (GO:0051259)	2/217	0.267582	1	0	0	1.98206	2.61301	FCER1G;NOD2
extrinsic apoptotic signaling pathway (GO:0097191)	24473	0.268599	1	0	0	3.20976	4.21934	TNFRSF10A
positive regulation of T cell activation (GO:0050870)	24838	0.272012	1	0	0	3.16256	4.11736	NOD2
negative regulation of cysteine-type endopeptidase activity involved in apoptotic process (GO:0043154)	24838	0.272012	1	0	0	3.16256	4.11736	TNFRSF10A
positive regulation of neurogenesis (GO:0050769)	25204	0.275408	1	0	0	3.11672	4.01901	ADRA2B
regulation of Notch signaling pathway (GO:0008593)	25569	0.278789	1	0	0	3.0722	3.92411	NOD2
calcium-mediated signaling (GO:0019722)	25569	0.278789	1	0	0	3.0722	3.92411	SELP
defense response to Gram-negative bacterium (GO:0050829)	25934	0.282155	1	0	0	3.02893	3.8325	SELP
response to insulin (GO:0032868)	25934	0.282155	1	0	0	3.02893	3.8325	INHBB
recombinational repair (GO:0000725)	25934	0.282155	1	0	0	3.02893	3.8325	HUS1B
negative regulation of cysteine-type endopeptidase activity (GO:2000117)	26299	0.285505	1	0	0	2.98686	3.74402	TNFRSF10A
positive regulation of inflammatory response (GO:0050729)	26665	0.288839	1	0	0	2.94594	3.65852	NOD2
canonical Wnt signaling pathway (GO:0060070)	26665	0.288839	1	0	0	2.94594	3.65852	WNT10A
regulation of peptide hormone secretion (GO:0090276)	26665	0.288839	1	0	0	2.94594	3.65852	CRHBP
regulation of protein complex assembly (GO:0043254)	26665	0.288839	1	0	0	2.94594	3.65852	SELP
antigen processing and presentation of exogenous peptide antigen via MHC class I, TAP-dependent (GO:0002479)	27395	0.295462	1	0	0	2.86738	3.49596	HLA-A
negative regulation of phosphorylation (GO:0042326)	27395	0.295462	1	0	0	2.86738	3.49596	CDKN1C
purine ribonucleotide biosynthetic process (GO:0009152)	27395	0.295462	1	0	0	2.86738	3.49596	NPPA
cAMP-mediated signaling (GO:0019933)	27395	0.295462	1	0	0	2.86738	3.49596	GAL
gland development (GO:0048732)	27395	0.295462	1	0	0	2.86738	3.49596	WNT10A
retinoid metabolic process (GO:0001523)	27395	0.295462	1	0	0	2.86738	3.49596	DHRS9
regulation of defense response (GO:0031347)	27395	0.295462	1	0	0	2.86738	3.49596	NOD2
double-strand break repair via homologous recombination (GO:0000724)	27760	0.29875	1	0	0	2.82965	3.41864	HUS1B
negative regulation of extrinsic apoptotic signaling pathway (GO:2001237)	27760	0.29875	1	0	0	2.82965	3.41864	TNFRSF10A
regulation of hematopoietic stem cell differentiation (GO:1902036)	27760	0.29875	1	0	0	2.82965	3.41864	LMO2
positive regulation of JNK cascade (GO:0046330)	27760	0.29875	1	0	0	2.82965	3.41864	NOD2
regulation of hematopoietic progenitor cell differentiation (GO:1901532)	28126	0.302023	1	0	0	2.79291	3.34381	LMO2
regulation of cytokinesis (GO:0032465)	28126	0.302023	1	0	0	2.79291	3.34381	ANKRD53
adenylate cyclase-activating G-protein coupled receptor signaling pathway (GO:0007189)	28491	0.305281	1	0	0	2.7571	3.27136	ADRA2B
sensory perception of mechanical stimulus (GO:0050954)	28491	0.305281	1	0	0	2.7571	3.27136	STRC
negative regulation of inflammatory response (GO:0050728)	28491	0.305281	1	0	0	2.7571	3.27136	NOD2
anterograde trans-synaptic signaling (GO:0098916)	2/240	0.307166	1	0	0	1.79211	2.11536	ZACN;APBA2
response to calcium ion (GO:0051592)	28856	0.308525	1	0	0	2.7222	3.20118	CRHBP
activation of cysteine-type endopeptidase activity involved in apoptotic process (GO:0006919)	28856	0.308525	1	0	0	2.7222	3.20118	TNFRSF10A
regulation of transforming growth factor beta receptor signaling pathway (GO:0017015)	28856	0.308525	1	0	0	2.7222	3.20118	CDKN1C
cellular response to hormone stimulus (GO:0032870)	29221	0.311753	1	0	0	2.68817	3.13319	LMO2
positive regulation of stress-activated MAPK cascade (GO:0032874)	29221	0.311753	1	0	0	2.68817	3.13319	NOD2
NIK/NF-kappaB signaling (GO:0038061)	29221	0.311753	1	0	0	2.68817	3.13319	TNFRSF10A
regulation of phosphatidylinositol 3-kinase signaling (GO:0014066)	29221	0.311753	1	0	0	2.68817	3.13319	SELP
negative regulation of defense response (GO:0031348)	29221	0.311753	1	0	0	2.68817	3.13319	NOD2
sensory perception of sound (GO:0007605)	29587	0.314966	1	0	0	2.65498	3.06728	STRC
negative regulation of NF-kappaB transcription factor activity (GO:0032088)	29952	0.318164	1	0	0	2.62261	3.00338	NOD2
mitotic sister chromatid segregation (GO:0000070)	29952	0.318164	1	0	0	2.62261	3.00338	ANKRD53
positive regulation of homeostatic process (GO:0032846)	30317	0.321348	1	0	0	2.59101	2.9414	SLC30A2
regulation of neuron differentiation (GO:0045664)	30682	0.324517	1	0	0	2.56016	2.88126	ADRA2B
positive regulation of supramolecular fiber organization (GO:1902905)	30682	0.324517	1	0	0	2.56016	2.88126	ANKRD53
regulation of immune response (GO:0050776)	2/251	0.32598	1	0	0	1.71358	1.92078	HLA-A;NOD2
regulation of apoptotic process (GO:0042981)	5/815	0.329159	1	0	0	1.31935	1.46608	PXT1;GDF15;INHBB;TNFRSF10A;LEFTY2
regulation of peptidyl-serine phosphorylation (GO:0033135)	31413	0.330811	1	0	0	2.50063	2.76622	HRC
positive regulation of cellular component biogenesis (GO:0044089)	31778	0.333936	1	0	0	2.47188	2.71118	SYNDIG1
regulation of MAP kinase activity (GO:0043405)	31778	0.333936	1	0	0	2.47188	2.71118	NOD2
organic substance transport (GO:0071702)	31778	0.333936	1	0	0	2.47188	2.71118	ABCA9
regulation of stem cell differentiation (GO:2000736)	32143	0.337046	1	0	0	2.44379	2.65771	LMO2
cytokine-mediated signaling pathway (GO:0019221)	4/633	0.339828	1	0	0	1.35895	1.46674	TNFRSF10A;HLA-A;NOD2;HLA-DQB1
cell-matrix adhesion (GO:0007160)	32874	0.343225	1	0	0	2.38949	2.55524	STRC
regulation of JNK cascade (GO:0046328)	32874	0.343225	1	0	0	2.38949	2.55524	NOD2
lipid transport (GO:0006869)	33239	0.346293	1	0	0	2.36323	2.50614	ABCA9
negative regulation of kinase activity (GO:0033673)	33239	0.346293	1	0	0	2.36323	2.50614	CDKN1C
regulation of cysteine-type endopeptidase activity involved in apoptotic process (GO:0043281)	33970	0.352386	1	0	0	2.31241	2.41191	TNFRSF10A
skin development (GO:0043588)	34335	0.355411	1	0	0	2.28781	2.36669	WNT10A
interleukin-1-mediated signaling pathway (GO:0070498)	34700	0.358423	1	0	0	2.26372	2.32268	NOD2
regulation of B cell activation (GO:0050864)	34700	0.358423	1	0	0	2.26372	2.32268	NOD2
epithelial cell differentiation (GO:0030855)	35065	0.36142	1	0	0	2.24014	2.27982	DHRS9
cellular response to organonitrogen compound (GO:0071417)	35431	0.364404	1	0	0	2.21705	2.23809	CRHBP
response to tumor necrosis factor (GO:0034612)	35431	0.364404	1	0	0	2.21705	2.23809	CRHBP
regulation of insulin secretion (GO:0050796)	35796	0.367374	1	0	0	2.19443	2.19744	INHBB
positive regulation of neuron differentiation (GO:0045666)	35796	0.367374	1	0	0	2.19443	2.19744	ADRA2B
cellular response to metal ion (GO:0071248)	1/100	0.373273	1	0	0	2.15054	2.11924	CRHBP
regulation of kinase activity (GO:0043549)	1/101	0.376202	1	0	0	2.12925	2.08161	CDKN1C
negative regulation of signal transduction (GO:0009968)	2/283	0.379859	1	0	0	1.51981	1.47111	CRHBP;CYP26C1
regulation of cellular response to stress (GO:0080135)	1/104	0.384907	1	0	0	2.06782	1.97426	CRHBP
positive regulation of vasculature development (GO:1904018)	1/104	0.384907	1	0	0	2.06782	1.97426	TMEM100
positive regulation of lymphocyte activation (GO:0051251)	1/104	0.384907	1	0	0	2.06782	1.97426	NOD2
response to endoplasmic reticulum stress (GO:0034976)	1/106	0.390644	1	0	0	2.02881	1.907	TTC23L
positive regulation of cellular component organization (GO:0051130)	1/106	0.390644	1	0	0	2.02881	1.907	SYNDIG1
cellular protein metabolic process (GO:0044267)	3/484	0.391774	1	0	0	1.33298	1.24909	NPPA;HRC;ABCF1
transcription from RNA polymerase II promoter (GO:0006366)	3/485	0.393034	1	0	0	1.33023	1.24225	NPPA;LMO2;SOHLH2
negative regulation of response to external stimulus (GO:0032102)	1/107	0.393493	1	0	0	2.00985	1.87457	NOD2
positive regulation of epithelial cell proliferation (GO:0050679)	1/107	0.393493	1	0	0	2.00985	1.87457	NOD2
regulation of response to external stimulus (GO:0032101)	1/107	0.393493	1	0	0	2.00985	1.87457	NOD2
cellular response to starvation (GO:0009267)	1/107	0.393493	1	0	0	2.00985	1.87457	INHBB
nucleotide-excision repair (GO:0006289)	1/108	0.396328	1	0	0	1.99124	1.84292	HUS1B
regulation of cytokine production (GO:0001817)	1/108	0.396328	1	0	0	1.99124	1.84292	NOD2
positive regulation of cysteine-type endopeptidase activity involved in apoptotic process (GO:0043280)	1/109	0.399151	1	0	0	1.97297	1.81201	TNFRSF10A
Wnt signaling pathway (GO:0016055)	1/109	0.399151	1	0	0	1.97297	1.81201	WNT10A
negative regulation of protein kinase activity (GO:0006469)	1/109	0.399151	1	0	0	1.97297	1.81201	CDKN1C
cellular response to insulin stimulus (GO:0032869)	1/110	0.40196	1	0	0	1.95503	1.78182	INHBB
negative regulation of cell growth (GO:0030308)	1/115	0.415812	1	0	0	1.87003	1.64099	GAL
epithelium development (GO:0060429)	1/115	0.415812	1	0	0	1.87003	1.64099	DHRS9
activation of MAPK activity (GO:0000187)	1/117	0.421264	1	0	0	1.83807	1.589	NOD2
regulation of phosphorylation (GO:0042325)	1/119	0.426666	1	0	0	1.80717	1.53927	CDKN1C
positive regulation of B cell activation (GO:0050871)	1/119	0.426666	1	0	0	1.80717	1.53927	NOD2
enzyme linked receptor protein signaling pathway (GO:0007167)	1/120	0.429347	1	0	0	1.79211	1.51521	NPPA
stimulatory C-type lectin receptor signaling pathway (GO:0002223)	1/121	0.432017	1	0	0	1.7773	1.49167	FCER1G
tumor necrosis factor-mediated signaling pathway (GO:0033209)	1/123	0.437319	1	0	0	1.7484	1.44609	TNFRSF10A
cellular calcium ion homeostasis (GO:0006874)	1/123	0.437319	1	0	0	1.7484	1.44609	HRC
innate immune response activating cell surface receptor signaling pathway (GO:0002220)	1/124	0.439952	1	0	0	1.7343	1.42402	FCER1G
humoral immune response mediated by circulating immunoglobulin (GO:0002455)	1/125	0.442572	1	0	0	1.72043	1.40241	HLA-DQB1
G-protein coupled receptor signaling pathway, coupled to cyclic nucleotide second messenger (GO:0007187)	1/125	0.442572	1	0	0	1.72043	1.40241	ADRA2B
cytoskeleton organization (GO:0007010)	1/126	0.445181	1	0	0	1.70678	1.38125	KISS1
negative regulation of response to stimulus (GO:0048585)	1/127	0.447777	1	0	0	1.69334	1.36053	NOD2
protein transport (GO:0015031)	2/326	0.449283	1	0	0	1.31935	1.05561	SYNDIG1;ZG16
positive regulation of NF-kappaB transcription factor activity (GO:0051092)	1/128	0.450361	1	0	0	1.68011	1.34023	NOD2
regulation of macromolecule metabolic process (GO:0060255)	1/129	0.452933	1	0	0	1.66708	1.32035	NOD2
generation of neurons (GO:0048699)	1/130	0.455494	1	0	0	1.65426	1.30087	WNT10A
Fc-gamma receptor signaling pathway (GO:0038094)	1/134	0.465617	1	0	0	1.60488	1.22676	FCER1G
adenylate cyclase-modulating G-protein coupled receptor signaling pathway (GO:0007188)	1/134	0.465617	1	0	0	1.60488	1.22676	ADRA2B
cellular response to organic cyclic compound (GO:0071407)	1/135	0.468119	1	0	0	1.59299	1.20913	CRHBP
Fc receptor mediated stimulatory signaling pathway (GO:0002431)	1/135	0.468119	1	0	0	1.59299	1.20913	FCER1G
muscle contraction (GO:0006936)	1/137	0.473087	1	0	0	1.56974	1.17491	HRC
regulation of cytosolic calcium ion concentration (GO:0051480)	1/137	0.473087	1	0	0	1.56974	1.17491	HRC
neuron differentiation (GO:0030182)	1/139	0.47801	1	0	0	1.54715	1.14199	WNT10A
inorganic cation transmembrane transport (GO:0098662)	1/140	0.480454	1	0	0	1.5361	1.126	SLC30A2
negative regulation of sequence-specific DNA binding transcription factor activity (GO:0043433)	1/140	0.480454	1	0	0	1.5361	1.126	NOD2
double-strand break repair (GO:0006302)	1/141	0.482887	1	0	0	1.5252	1.11031	HUS1B
positive regulation of macromolecule biosynthetic process (GO:0010557)	1/142	0.485309	1	0	0	1.51446	1.09491	NOD2
cell-cell adhesion via plasma-membrane adhesion molecules (GO:0098742)	1/142	0.485309	1	0	0	1.51446	1.09491	SELP
post-translational protein modification (GO:0043687)	2/357	0.496598	1	0	0	1.20478	0.843316	HRC;ASB12
cellular response to interleukin-1 (GO:0071347)	1/150	0.504282	1	0	0	1.43369	0.981533	NOD2
transcription initiation from RNA polymerase II promoter (GO:0006367)	1/160	0.527029	1	0	0	1.34409	0.860887	NPPA
transmembrane transport (GO:0055085)	2/378	0.527177	1	0	0	1.13785	0.728473	ZACN;ABCF1
positive regulation of I-kappaB kinase/NF-kappaB signaling (GO:0043123)	1/163	0.533649	1	0	0	1.31935	0.828573	NOD2
T cell receptor signaling pathway (GO:0050852)	1/163	0.533649	1	0	0	1.31935	0.828573	HLA-DQB1
regulation of transcription from RNA polymerase II promoter (GO:0006357)	7/1478	0.536542	1	0	0	1.01852	0.634142	TMEM100;GAL;GDF15;ANKRD33;LMO2;NOD2;LEFTY2
regulation of mitotic cell cycle (GO:0007346)	1/165	0.538012	1	0	0	1.30336	0.807918	ANKRD53
regulation of inflammatory response (GO:0050727)	1/166	0.540178	1	0	0	1.2955	0.797845	NOD2
peptide biosynthetic process (GO:0043043)	1/174	0.557149	1	0	0	1.23594	0.72293	ABCF1
positive regulation of MAP kinase activity (GO:0043406)	1/177	0.563352	1	0	0	1.21499	0.697225	NOD2
cellular response to lipid (GO:0071396)	1/178	0.5654	1	0	0	1.20817	0.688922	CRHBP
Fc-epsilon receptor signaling pathway (GO:0038095)	1/182	0.5735	1	0	0	1.18161	0.656974	FCER1G
Fc receptor signaling pathway (GO:0038093)	1/183	0.575501	1	0	0	1.17516	0.64929	FCER1G
DNA-templated transcription, initiation (GO:0006352)	1/186	0.58145	1	0	0	1.1562	0.626928	NPPA
protein homooligomerization (GO:0051260)	1/190	0.589254	1	0	0	1.13186	0.59864	FCER1G
positive regulation of cell proliferation (GO:0008284)	2/424	0.589724	1	0	0	1.0144	0.535708	SIX2;NOD2
positive regulation of cell differentiation (GO:0045597)	1/194	0.596913	1	0	0	1.10852	0.57198	TMEM100
positive regulation of ERK1 and ERK2 cascade (GO:0070374)	1/201	0.609979	1	0	0	1.06992	0.528894	NOD2
positive regulation of multicellular organismal process (GO:0051240)	1/202	0.611811	1	0	0	1.06462	0.523083	INHBB
regulation of I-kappaB kinase/NF-kappaB signaling (GO:0043122)	1/204	0.615449	1	0	0	1.05419	0.511704	NOD2
positive regulation of signal transduction (GO:0009967)	1/206	0.619054	1	0	0	1.04395	0.500639	NOD2
nervous system development (GO:0007399)	2/455	0.628347	1	0	0	0.945291	0.439241	CYP26C1;APBA2
positive regulation of sequence-specific DNA binding transcription factor activity (GO:0051091)	1/215	0.634866	1	0	0	1.00025	0.454454	NOD2
central nervous system development (GO:0007417)	1/217	0.638291	1	0	0	0.991031	0.444934	CYP26C1
ion transmembrane transport (GO:0034220)	1/219	0.641684	1	0	0	0.981981	0.435665	ZACN
positive regulation of cytokine production (GO:0001819)	1/220	0.643368	1	0	0	0.977517	0.431122	NOD2
apoptotic process (GO:0006915)	1/231	0.66139	1	0	0	0.930969	0.384873	TNFRSF10A
translation (GO:0006412)	1/232	0.662983	1	0	0	0.926956	0.380985	ABCF1
regulation of ERK1 and ERK2 cascade (GO:0070372)	1/247	0.686006	1	0	0	0.870663	0.328126	NOD2
antigen receptor-mediated signaling pathway (GO:0050851)	1/257	0.700483	1	0	0	0.836785	0.297883	HLA-DQB1
protein deubiquitination (GO:0016579)	1/257	0.700483	1	0	0	0.836785	0.297883	NOD2
positive regulation of programmed cell death (GO:0043068)	1/257	0.700483	1	0	0	0.836785	0.297883	PXT1
protein modification by small protein removal (GO:0070646)	1/261	0.706087	1	0	0	0.823961	0.286752	NOD2
endocytosis (GO:0006897)	1/263	0.70885	1	0	0	0.817695	0.281378	APOBR
cellular response to oxygen-containing compound (GO:1901701)	1/274	0.723594	1	0	0	0.784868	0.253924	CRHBP
DNA repair (GO:0006281)	1/288	0.741295	1	0	0	0.746714	0.223534	HUS1B
ion transport (GO:0006811)	1/289	0.742516	1	0	0	0.744131	0.221536	ZACN
positive regulation of transcription from RNA polymerase II promoter (GO:0045944)	3/848	0.760452	1	0	0	0.760803	0.20834	GAL;LMO2;NOD2
positive regulation of apoptotic process (GO:0043065)	1/307	0.763536	1	0	0	0.700501	0.188991	PXT1
positive regulation of transcription, DNA-templated (GO:0045893)	4/1120	0.771786	1	0	0	0.768049	0.198961	CDKN1C;GAL;LMO2;NOD2
cellular protein localization (GO:0034613)	1/327	0.784906	1	0	0	0.657657	0.159279	SYNDIG1
intracellular protein transport (GO:0006886)	1/347	0.804363	1	0	0	0.619751	0.134923	SYNDIG1
transcription, DNA-templated (GO:0006351)	1/356	0.812541	1	0	0	0.604084	0.125401	SOHLH2
negative regulation of cell proliferation (GO:0008285)	1/363	0.818666	1	0	0	0.592435	0.118534	CDKN1C
cellular macromolecule biosynthetic process (GO:0034645)	1/367	0.822077	1	0	0	0.585978	0.114805	ABCF1
organelle assembly (GO:0070925)	1/376	0.829522	1	0	0	0.571951	0.106901	NCF1C
phosphorylation (GO:0016310)	1/386	0.837433	1	0	0	0.557134	0.0988437	TSSK3
protein modification by small protein conjugation (GO:0032446)	1/398	0.846447	1	0	0	0.540336	0.090078	ASB12
cellular protein modification process (GO:0006464)	3/1001	0.85066	1	0	0	0.644517	0.104246	HRC;TSSK3;ASB12
gene expression (GO:0010467)	1/411	0.855656	1	0	0	0.523245	0.0815673	ABCF1
negative regulation of nucleic acid-templated transcription (GO:1903507)	1/444	0.876649	1	0	0	0.484355	0.0637646	CDKN1C
cellular response to cytokine stimulus (GO:0071345)	1/456	0.883509	1	0	0	0.471609	0.0584106	CRHBP
protein phosphorylation (GO:0006468)	1/470	0.891036	1	0	0	0.457561	0.0527889	TSSK3
neutrophil degranulation (GO:0043312)	1/479	0.895619	1	0	0	0.448964	0.0494939	FCER1G
negative regulation of transcription, DNA-templated (GO:0045892)	2/813	0.896396	1	0	0	0.529038	0.0578623	CDKN1C;ANKRD33
neutrophil activation involved in immune response (GO:0002283)	1/483	0.897594	1	0	0	0.445246	0.0481032	FCER1G
negative regulation of apoptotic process (GO:0043066)	1/485	0.898568	1	0	0	0.44341	0.0474241	TNFRSF10A
neutrophil mediated immunity (GO:0002446)	1/487	0.899532	1	0	0	0.441589	0.0467556	FCER1G
positive regulation of nucleic acid-templated transcription (GO:1903508)	1/502	0.906482	1	0	0	0.428394	0.0420614	CDKN1C
protein ubiquitination (GO:0016567)	1/506	0.908254	1	0	0	0.425007	0.0408991	ASB12
negative regulation of cellular macromolecule biosynthetic process (GO:2000113)	1/512	0.910849	1	0	0	0.420027	0.0392213	CDKN1C
positive regulation of cellular process (GO:0048522)	1/519	0.913785	1	0	0	0.414362	0.0373587	SLC30A2
negative regulation of transcription from RNA polymerase II promoter (GO:0000122)	1/565	0.930837	1	0	0	0.380626	0.0272799	ANKRD33
negative regulation of gene expression (GO:0010629)	1/618	0.946381	1	0	0	0.347983	0.0191775	CDKN1C
regulation of cell proliferation (GO:0042127)	1/740	0.970236	1	0	0	0.290613	0.00878117	TNFRSF10A
positive regulation of gene expression (GO:0010628)	1/771	0.974386	1	0	0	0.278928	0.00723762	CDKN1C
regulation of gene expression (GO:0010468)	1/1037	0.993008	1	0	0	0.207381	0.00145515	NOD2
regulation of transcription, DNA-templated (GO:0006355)	1/1598	0.999572	1	0	0	0.134577	5.762e-05	CDKN1C

## Sheet: GO Biological Processes Down
Term	P-value	Genes
calcium-independent cell-cell adhesion via plasma membrane cell-adhesion molecules (GO:0016338)	0.00232849	CLDN4;CLDN7
regulation of hydrogen peroxide metabolic process (GO:0010310)	0.021409	NOXO1
regulation of cell projection organization (GO:0031344)	0.024933	PROM2
positive regulation of histone H3-K9 methylation (GO:0051574)	0.024933	MYB
protein deglutamylation (GO:0035608)	0.024933	FOLH1
carnitine transport (GO:0015879)	0.024933	SLC22A16
amino-acid betaine transport (GO:0015838)	0.024933	SLC22A16
regulation of pinocytosis (GO:0048548)	0.024933	PROM2
response to vitamin D (GO:0033280)	0.0284445	ALPL
acid secretion (GO:0046717)	0.0284445	SLC22A16
estrogen biosynthetic process (GO:0006703)	0.0284445	HSD17B2
podosome assembly (GO:0071800)	0.0319434	NOXO1
glycine transport (GO:0015816)	0.0319434	SLC38A5
epithelial cilium movement involved in determination of left/right asymmetry (GO:0060287)	0.0319434	CFAP53
response to vitamin (GO:0033273)	0.0319434	ALPL
steroid biosynthetic process (GO:0006694)	0.0329523	CYP11A1;HSD17B2
cation transport (GO:0006812)	0.0329523	SLC22A16;SLC38A5
C-terminal protein amino acid modification (GO:0018410)	0.0352761	FOLH1;ALPL
regulation of respiratory burst (GO:0060263)	0.03543	NOXO1
glucocorticoid biosynthetic process (GO:0006704)	0.03543	CYP11A1
glucocorticoid metabolic process (GO:0008211)	0.03543	CYP11A1
positive regulation of T-helper cell differentiation (GO:0045624)	0.0389042	MYB
regulation of histone H3-K9 methylation (GO:0051570)	0.0389042	MYB
secretion (GO:0046903)	0.0458156	SLC22A16
renal absorption (GO:0070293)	0.0458156	CLDN4
positive regulation of histone H3-K4 methylation (GO:0051571)	0.0458156	MYB
estrogen metabolic process (GO:0008210)	0.0492529	HSD17B2
vitamin D metabolic process (GO:0042359)	0.0526779	CYP11A1
epithelial cilium movement (GO:0003351)	0.0526779	CFAP53
regulation of water loss via skin (GO:0033561)	0.0560908	CLDN4
establishment of skin barrier (GO:0061436)	0.0560908	CLDN4
regulation of histone H3-K4 methylation (GO:0051569)	0.0560908	MYB
C21-steroid hormone biosynthetic process (GO:0006700)	0.0560908	CYP11A1
response to nutrient levels (GO:0031667)	0.0628803	UCN2
C21-steroid hormone metabolic process (GO:0008207)	0.0763152	CYP11A1
triglyceride catabolic process (GO:0019433)	0.0763152	FABP1
positive regulation of histone methylation (GO:0031062)	0.0829612	MYB
positive regulation of immune effector process (GO:0002699)	0.0829612	MYB
organic cation transport (GO:0015695)	0.0829612	SLC22A16
neutral amino acid transport (GO:0015804)	0.0862665	SLC38A5
L-amino acid transport (GO:0015807)	0.0862665	SLC38A5
fat-soluble vitamin metabolic process (GO:0006775)	0.08956	CYP11A1
response to lipid (GO:0033993)	0.0906089	HSD17B2;ALPL
cell-cell adhesion via plasma-membrane adhesion molecules (GO:0098742)	0.0928071	CLDN4;CLDN7
cellular amino acid biosynthetic process (GO:0008652)	0.096112	FOLH1
cellular response to hydrogen peroxide (GO:0070301)	0.096112	FABP1
negative regulation of endocytosis (GO:0045806)	0.096112	PROM2
calcium ion import (GO:0070509)	0.096112	NALCN
determination of bilateral symmetry (GO:0009855)	0.0993706	CFAP53
amino acid transmembrane transport (GO:0003333)	0.0993706	SLC38A5
superoxide metabolic process (GO:0006801)	0.0993706	NOXO1
acylglycerol catabolic process (GO:0046464)	0.102618	FABP1
secondary alcohol metabolic process (GO:1902652)	0.105853	CYP11A1
carboxylic acid transmembrane transport (GO:1905039)	0.11868	SLC38A5
flagellated sperm motility (GO:0030317)	0.11868	SLC22A16
sodium ion transmembrane transport (GO:0035725)	0.121858	NALCN
sodium-independent organic anion transport (GO:0043252)	0.125025	SLC22A16
membrane depolarization during action potential (GO:0086010)	0.128181	NALCN
response to peptide hormone (GO:0043434)	0.134459	CYP11A1
cellular response to peptide (GO:1901653)	0.137581	CYP11A1
determination of left/right symmetry (GO:0007368)	0.140692	CFAP53
response to hydrogen peroxide (GO:0042542)	0.143792	FABP1
membrane depolarization (GO:0051899)	0.143792	NALCN
carboxylic acid biosynthetic process (GO:0046394)	0.146881	FOLH1
amino acid transport (GO:0006865)	0.159128	SLC38A5
regulation of reactive oxygen species metabolic process (GO:2000377)	0.162162	NOXO1
cilium movement (GO:0003341)	0.162162	CFAP53
carboxylic acid transport (GO:0046942)	0.168199	SLC38A5
triglyceride metabolic process (GO:0006641)	0.171201	FABP1
cellular response to nutrient levels (GO:0031669)	0.177173	UCN2
action potential (GO:0001508)	0.177173	NALCN
positive regulation of immune response (GO:0050778)	0.177173	MYB
cellular defense response (GO:0006968)	0.183103	FCMR
anion transport (GO:0006820)	0.183103	SLC22A16
response to retinoic acid (GO:0032526)	0.186052	HSD17B2
sodium ion transport (GO:0006814)	0.18899	NALCN
sterol metabolic process (GO:0016125)	0.191919	CYP11A1
muscle organ development (GO:0007517)	0.194836	ITGB1BP2
synapse assembly (GO:0007416)	0.203527	PCDHB18P
positive regulation of cell projection organization (GO:0031346)	0.203527	PROM2
cellular response to decreased oxygen levels (GO:0036294)	0.206404	FABP1
cellular response to reactive oxygen species (GO:0034614)	0.20927	FABP1
cholesterol metabolic process (GO:0008203)	0.217807	CYP11A1
negative regulation of cysteine-type endopeptidase activity involved in apoptotic process (GO:0043154)	0.217807	FABP1
response to organic cyclic compound (GO:0014070)	0.220632	ALPL
negative regulation of cysteine-type endopeptidase activity (GO:2000117)	0.229049	FABP1
nitrogen compound transport (GO:0071705)	0.23461	SLC38A5
C-terminal protein lipidation (GO:0006501)	0.237375	ALPL
cAMP-mediated signaling (GO:0019933)	0.237375	UCN2
regulation of hematopoietic stem cell differentiation (GO:1902036)	0.240131	MYB
regulation of hematopoietic progenitor cell differentiation (GO:1901532)	0.242877	MYB
extracellular matrix disassembly (GO:0022617)	0.245613	NOXO1
adenylate cyclase-activating G-protein coupled receptor signaling pathway (GO:0007189)	0.245613	UCN2
cellular response to hormone stimulus (GO:0032870)	0.251056	CYP11A1
regulation of hydrolase activity (GO:0051336)	0.251056	PROM2
calcium ion transmembrane transport (GO:0070588)	0.267154	NALCN
organic substance transport (GO:0071702)	0.269804	SLC22A16
regulation of stem cell differentiation (GO:2000736)	0.272444	MYB
divalent metal ion transport (GO:0070838)	0.272444	NALCN
proteolysis (GO:0006508)	0.281889	CAPN8;FOLH1
regulation of cysteine-type endopeptidase activity involved in apoptotic process (GO:0043281)	0.285505	FABP1
skin development (GO:0043588)	0.288089	CLDN4
steroid metabolic process (GO:0008202)	0.300872	CYP11A1
regulation of lipid metabolic process (GO:0019216)	0.303401	FABP1
positive regulation of cellular component organization (GO:0051130)	0.318389	PROM2
cellular response to peptide hormone stimulus (GO:0071375)	0.328204	CYP11A1
chromatin remodeling (GO:0006338)	0.342666	MYB
calcium ion transport (GO:0006816)	0.347417	NALCN
organic anion transport (GO:0015711)	0.361471	SLC22A16
protein lipidation (GO:0006497)	0.368385	ALPL
regulation of nucleic acid-templated transcription (GO:1903506)	0.374143	MYB;ZSCAN10;ZNF257
cellular response to hypoxia (GO:0071456)	0.379745	FABP1
adenylate cyclase-modulating G-protein coupled receptor signaling pathway (GO:0007188)	0.384233	UCN2
regulation of primary metabolic process (GO:0080090)	0.395312	FABP1
transmembrane transport (GO:0055085)	0.395975	SLC22A16;NALCN
inorganic cation transmembrane transport (GO:0098662)	0.397504	NALCN
regulation of cellular macromolecule biosynthetic process (GO:2000112)	0.39768	MYB;ZSCAN10;ZNF257
skeletal system development (GO:0001501)	0.410493	ALPL
negative regulation of programmed cell death (GO:0043069)	0.433586	FABP1;FCMR
positive regulation of protein modification process (GO:0031401)	0.445814	PROM2
negative regulation of nucleic acid-templated transcription (GO:1903507)	0.477062	MYB;ZSCAN10
organonitrogen compound biosynthetic process (GO:1901566)	0.48094	FOLH1
regulation of GTPase activity (GO:0043087)	0.493998	PROM2
protein complex assembly (GO:0006461)	0.495837	NOXO1
negative regulation of apoptotic process (GO:0043066)	0.524095	FABP1;FCMR
positive regulation of phosphorylation (GO:0042327)	0.52955	PROM2
ion transmembrane transport (GO:0034220)	0.548042	NALCN
negative regulation of cellular macromolecule biosynthetic process (GO:2000113)	0.553519	MYB;ZSCAN10
extracellular matrix organization (GO:0030198)	0.564229	NOXO1
anterograde trans-synaptic signaling (GO:0098916)	0.581375	PCDHB18P
sensory perception of smell (GO:0007608)	0.5829	OR2C1
regulation of protein phosphorylation (GO:0001932)	0.612282	PROM2
chemical synaptic transmission (GO:0007268)	0.650015	PCDHB18P
ion transport (GO:0006811)	0.650015	NALCN
negative regulation of gene expression (GO:0010629)	0.656577	MYB;ZSCAN10
sensory perception of chemical stimulus (GO:0007606)	0.695491	OR2C1
regulation of gene expression (GO:0010468)	0.728327	MYB;ZSCAN10;ZNF257
organelle assembly (GO:0070925)	0.745623	NOXO1
positive regulation of protein phosphorylation (GO:0001934)	0.777178	PROM2
negative regulation of transcription, DNA-templated (GO:0045892)	0.796413	MYB;ZSCAN10
regulation of apoptotic process (GO:0042981)	0.797547	FABP1;FCMR
nervous system development (GO:0007399)	0.809841	PCDHB18P
positive regulation of nucleic acid-templated transcription (GO:1903508)	0.840156	MYB
negative regulation of transcription from RNA polymerase II promoter (GO:0000122)	0.873435	MYB
regulation of transcription, DNA-templated (GO:0006355)	0.934293	MYB;ZSCAN10;ZNF257
positive regulation of gene expression (GO:0010628)	0.941318	MYB
positive regulation of transcription from RNA polymerase II promoter (GO:0045944)	0.956065	MYB
positive regulation of transcription, DNA-templated (GO:0045893)	0.984342	MYB
regulation of transcription from RNA polymerase II promoter (GO:0006357)	0.996063	MYB

## Sheet: GO Downregulated Updated
Term	Overlap	P-value	Adjusted P-value	Old P-value	Old Adjusted P-value	Odds Ratio	Combined Score	Genes
calcium-independent cell-cell adhesion via plasma membrane cell-adhesion molecules (GO:0016338)	2020-02-20	0.00552886	1	0	0	17.8571	92.8174	CLDN4;CLDN7
acylglycerol catabolic process (GO:0046464)	1930-02-01	0.0122059	1	0	0	11.9048	52.4504	FABP1;APOA2
secondary alcohol metabolic process (GO:1902652)	1931-02-01	0.0130005	1	0	0	11.5207	50.0319	CYP11A1;APOA2
negative regulation of hydrolase activity (GO:0051346)	3/108	0.0228265	1	0	0	4.96032	18.7492	PCDH11X;APOA2;GNAT1
nucleoside phosphate catabolic process (GO:1901292)	2020-01-06	0.033137	1	0	0	29.7619	101.402	ENPP3
lipoprotein metabolic process (GO:0042157)	2020-01-06	0.033137	1	0	0	29.7619	101.402	APOA2
positive regulation of centrosome cycle (GO:0046607)	2020-01-06	0.033137	1	0	0	29.7619	101.402	RGPD4
regulation of hydrogen peroxide metabolic process (GO:0010310)	2020-01-06	0.033137	1	0	0	29.7619	101.402	NOXO1
glandular epithelial cell development (GO:0002068)	2020-01-06	0.033137	1	0	0	29.7619	101.402	PAX6
positive regulation of cGMP biosynthetic process (GO:0030828)	2020-01-06	0.033137	1	0	0	29.7619	101.402	MTNR1A
negative regulation of sterol transport (GO:0032372)	2020-01-06	0.033137	1	0	0	29.7619	101.402	APOA2
triglyceride metabolic process (GO:0006641)	1952-02-01	0.0343644	1	0	0	6.86813	23.1506	FABP1;APOA2
positive regulation of histone H3-K9 methylation (GO:0051574)	2020-01-07	0.038553	1	0	0	25.5102	83.0541	MYB
regulation of cyclic-nucleotide phosphodiesterase activity (GO:0051342)	2020-01-07	0.038553	1	0	0	25.5102	83.0541	GNAT1
protein deglutamylation (GO:0035608)	2020-01-07	0.038553	1	0	0	25.5102	83.0541	FOLH1
negative regulation of transporter activity (GO:0032410)	2020-01-07	0.038553	1	0	0	25.5102	83.0541	APOA2
regulation of cell projection organization (GO:0031344)	2020-01-07	0.038553	1	0	0	25.5102	83.0541	PROM2
carnitine transport (GO:0015879)	2020-01-07	0.038553	1	0	0	25.5102	83.0541	SLC22A16
amino-acid betaine transport (GO:0015838)	2020-01-07	0.038553	1	0	0	25.5102	83.0541	SLC22A16
regulation of pinocytosis (GO:0048548)	2020-01-07	0.038553	1	0	0	25.5102	83.0541	PROM2
sterol metabolic process (GO:0016125)	1959-02-01	0.0432418	1	0	0	6.05327	19.013	CYP11A1;APOA2
organophosphate catabolic process (GO:0046434)	2020-01-08	0.043939	1	0	0	22.3214	69.7534	APOA2
monocyte activation (GO:0042117)	2020-01-08	0.043939	1	0	0	22.3214	69.7534	SPACA3
estrogen biosynthetic process (GO:0006703)	2020-01-08	0.043939	1	0	0	22.3214	69.7534	HSD17B2
response to vitamin D (GO:0033280)	2020-01-08	0.043939	1	0	0	22.3214	69.7534	ALPL
acid secretion (GO:0046717)	2020-01-08	0.043939	1	0	0	22.3214	69.7534	SLC22A16
negative regulation of lipase activity (GO:0060192)	2020-01-08	0.043939	1	0	0	22.3214	69.7534	APOA2
positive regulation of interleukin-8 biosynthetic process (GO:0045416)	2020-01-08	0.043939	1	0	0	22.3214	69.7534	APOA2
response to lipid (GO:0033993)	3/140	0.0440707	1	0	0	3.82653	11.9463	PAQR9;HSD17B2;ALPL
podosome assembly (GO:0071800)	2020-01-09	0.0492951	1	0	0	19.8413	59.7209	NOXO1
glycine transport (GO:0015816)	2020-01-09	0.0492951	1	0	0	19.8413	59.7209	SLC38A5
chylomicron remodeling (GO:0034371)	2020-01-09	0.0492951	1	0	0	19.8413	59.7209	APOA2
sphingosine metabolic process (GO:0006670)	2020-01-09	0.0492951	1	0	0	19.8413	59.7209	SGPP2
peptidyl-amino acid modification (GO:0018193)	2020-01-09	0.0492951	1	0	0	19.8413	59.7209	APOA2
positive regulation of cholesterol esterification (GO:0010873)	2020-01-09	0.0492951	1	0	0	19.8413	59.7209	APOA2
regulation of cytokine secretion involved in immune response (GO:0002739)	2020-01-09	0.0492951	1	0	0	19.8413	59.7209	APOA2
epithelial cilium movement involved in determination of left/right asymmetry (GO:0060287)	2020-01-09	0.0492951	1	0	0	19.8413	59.7209	CFAP53
response to vitamin (GO:0033273)	2020-01-09	0.0492951	1	0	0	19.8413	59.7209	ALPL
chylomicron assembly (GO:0034378)	2020-01-10	0.0546214	1	0	0	17.8571	51.9166	APOA2
negative regulation of cholesterol transport (GO:0032375)	2020-01-10	0.0546214	1	0	0	17.8571	51.9166	APOA2
detection of light stimulus involved in sensory perception (GO:0050962)	2020-01-10	0.0546214	1	0	0	17.8571	51.9166	GNAT1
regulation of respiratory burst (GO:0060263)	2020-01-10	0.0546214	1	0	0	17.8571	51.9166	NOXO1
positive regulation of steroid metabolic process (GO:0045940)	2020-01-10	0.0546214	1	0	0	17.8571	51.9166	APOA2
detection of light stimulus involved in visual perception (GO:0050908)	2020-01-10	0.0546214	1	0	0	17.8571	51.9166	GNAT1
positive regulation of glial cell differentiation (GO:0045687)	2020-01-10	0.0546214	1	0	0	17.8571	51.9166	ZNF365
glucocorticoid biosynthetic process (GO:0006704)	2020-01-10	0.0546214	1	0	0	17.8571	51.9166	CYP11A1
glucocorticoid metabolic process (GO:0008211)	2020-01-10	0.0546214	1	0	0	17.8571	51.9166	CYP11A1
cholesterol metabolic process (GO:0008203)	1968-02-01	0.0557481	1	0	0	5.2521	15.1624	CYP11A1;APOA2
negative regulation of phosphatase activity (GO:0010923)	1968-02-01	0.0557481	1	0	0	5.2521	15.1624	PPP4R4;PCDH11X
response to organic cyclic compound (GO:0014070)	1969-02-01	0.0572078	1	0	0	5.17598	14.8088	PAQR9;ALPL
regulation of cholesterol esterification (GO:0010872)	2020-01-11	0.0599182	1	0	0	16.2338	45.6944	APOA2
regulation of histone H3-K9 methylation (GO:0051570)	2020-01-11	0.0599182	1	0	0	16.2338	45.6944	MYB
cytidine to uridine editing (GO:0016554)	2020-01-11	0.0599182	1	0	0	16.2338	45.6944	A1CF
low-density lipoprotein particle remodeling (GO:0034374)	2020-01-11	0.0599182	1	0	0	16.2338	45.6944	APOA2
positive regulation of T-helper cell differentiation (GO:0045624)	2020-01-11	0.0599182	1	0	0	16.2338	45.6944	MYB
regulation of mitotic centrosome separation (GO:0046602)	2020-01-11	0.0599182	1	0	0	16.2338	45.6944	RGPD4
rhodopsin mediated signaling pathway (GO:0016056)	2020-01-11	0.0599182	1	0	0	16.2338	45.6944	GNAT1
regulation of interleukin-8 biosynthetic process (GO:0045414)	2020-01-12	0.0651855	1	0	0	14.881	40.6327	APOA2
regulation of oligodendrocyte differentiation (GO:0048713)	2020-01-12	0.0651855	1	0	0	14.881	40.6327	ZNF365
phospholipid efflux (GO:0033700)	2020-01-12	0.0651855	1	0	0	14.881	40.6327	APOA2
regulation of DNA-dependent DNA replication (GO:0090329)	2020-01-12	0.0651855	1	0	0	14.881	40.6327	ZNF365
cell wall macromolecule catabolic process (GO:0016998)	2020-01-12	0.0651855	1	0	0	14.881	40.6327	SPACA3
peptidyl-methionine modification (GO:0018206)	2020-01-12	0.0651855	1	0	0	14.881	40.6327	APOA2
secretion (GO:0046903)	2020-01-13	0.0704236	1	0	0	13.7363	36.4454	SLC22A16
renal absorption (GO:0070293)	2020-01-13	0.0704236	1	0	0	13.7363	36.4454	CLDN4
positive regulation of histone H3-K4 methylation (GO:0051571)	2020-01-13	0.0704236	1	0	0	13.7363	36.4454	MYB
diacylglycerol metabolic process (GO:0046339)	2020-01-13	0.0704236	1	0	0	13.7363	36.4454	APOA2
neuron fate commitment (GO:0048663)	2020-01-13	0.0704236	1	0	0	13.7363	36.4454	PAX6
sensory perception of taste (GO:0050909)	2020-01-13	0.0704236	1	0	0	13.7363	36.4454	GNAT1
regulation of neurotransmitter transport (GO:0051588)	2020-01-13	0.0704236	1	0	0	13.7363	36.4454	CPLX4
high-density lipoprotein particle assembly (GO:0034380)	2020-01-13	0.0704236	1	0	0	13.7363	36.4454	APOA2
triglyceride-rich lipoprotein particle remodeling (GO:0034370)	2020-01-13	0.0704236	1	0	0	13.7363	36.4454	APOA2
visual perception (GO:0007601)	1978-02-01	0.0709201	1	0	0	4.57875	12.1163	PAX6;GNAT1
steroid biosynthetic process (GO:0006694)	1979-02-01	0.0725042	1	0	0	4.5208	11.8631	CYP11A1;HSD17B2
cation transport (GO:0006812)	1979-02-01	0.0725042	1	0	0	4.5208	11.8631	SLC22A16;SLC38A5
nucleoside triphosphate metabolic process (GO:0009141)	2020-01-14	0.0756326	1	0	0	12.7551	32.932	ENPP3
regulation of lipase activity (GO:0060191)	2020-01-14	0.0756326	1	0	0	12.7551	32.932	APOA2
estrogen metabolic process (GO:0008210)	2020-01-14	0.0756326	1	0	0	12.7551	32.932	HSD17B2
sensory perception of light stimulus (GO:0050953)	1981-02-01	0.0757067	1	0	0	4.40917	11.3796	PAX6;GNAT1
C-terminal protein amino acid modification (GO:0018410)	1982-02-01	0.0773246	1	0	0	4.3554	11.1487	FOLH1;ALPL
negative regulation of cytokine production involved in immune response (GO:0002719)	2020-01-15	0.0808127	1	0	0	11.9048	29.9479	APOA2
phototransduction, visible light (GO:0007603)	2020-01-15	0.0808127	1	0	0	11.9048	29.9479	GNAT1
base conversion or substitution editing (GO:0016553)	2020-01-15	0.0808127	1	0	0	11.9048	29.9479	A1CF
negative regulation of lipid catabolic process (GO:0050995)	2020-01-15	0.0808127	1	0	0	11.9048	29.9479	APOA2
vitamin D metabolic process (GO:0042359)	2020-01-15	0.0808127	1	0	0	11.9048	29.9479	CYP11A1
epithelial cilium movement (GO:0003351)	2020-01-15	0.0808127	1	0	0	11.9048	29.9479	CFAP53
organonitrogen compound biosynthetic process (GO:1901566)	3/181	0.0814604	1	0	0	2.95975	7.42198	FOLH1;APOA2;SGPP2
C21-steroid hormone biosynthetic process (GO:0006700)	2020-01-16	0.085964	1	0	0	11.1607	27.3865	CYP11A1
dendritic spine morphogenesis (GO:0060997)	2020-01-16	0.085964	1	0	0	11.1607	27.3865	ZNF365
regulation of water loss via skin (GO:0033561)	2020-01-16	0.085964	1	0	0	11.1607	27.3865	CLDN4
establishment of skin barrier (GO:0061436)	2020-01-16	0.085964	1	0	0	11.1607	27.3865	CLDN4
detection of visible light (GO:0009584)	2020-01-16	0.085964	1	0	0	11.1607	27.3865	GNAT1
regulation of histone H3-K4 methylation (GO:0051569)	2020-01-16	0.085964	1	0	0	11.1607	27.3865	MYB
positive regulation of leukocyte activation (GO:0002696)	2020-01-16	0.085964	1	0	0	11.1607	27.3865	SPACA3
phospholipid catabolic process (GO:0009395)	2020-01-17	0.0910867	1	0	0	10.5042	25.1675	APOA2
high-density lipoprotein particle remodeling (GO:0034375)	2020-01-17	0.0910867	1	0	0	10.5042	25.1675	APOA2
negative regulation of cell development (GO:0010721)	2020-01-17	0.0910867	1	0	0	10.5042	25.1675	PAX6
reverse cholesterol transport (GO:0043691)	2020-01-17	0.0910867	1	0	0	10.5042	25.1675	APOA2
positive regulation of macrophage activation (GO:0043032)	2020-01-17	0.0910867	1	0	0	10.5042	25.1675	SPACA3
regulation of lipid catabolic process (GO:0050994)	2020-01-17	0.0910867	1	0	0	10.5042	25.1675	APOA2
negative regulation of phosphoprotein phosphatase activity (GO:0032515)	2020-01-17	0.0910867	1	0	0	10.5042	25.1675	PPP4R4
response to nutrient levels (GO:0031667)	2020-01-18	0.0961809	1	0	0	9.92063	23.2294	UCN2
positive regulation of cyclic nucleotide biosynthetic process (GO:0030804)	2020-01-18	0.0961809	1	0	0	9.92063	23.2294	MTNR1A
negative regulation of protein dephosphorylation (GO:0035308)	2020-01-18	0.0961809	1	0	0	9.92063	23.2294	PPP4R4
positive regulation of lipid catabolic process (GO:0050996)	2020-01-18	0.0961809	1	0	0	9.92063	23.2294	APOA2
negative regulation of lipid metabolic process (GO:0045833)	2020-01-19	0.101247	1	0	0	9.3985	21.5244	APOA2
regulation of cholesterol transport (GO:0032374)	2020-01-20	0.106285	1	0	0	8.92857	20.0146	APOA2
regulation of lipid metabolic process (GO:0019216)	2/100	0.108158	1	0	0	3.57143	7.94345	FABP1;APOA2
sterol transport (GO:0015918)	2020-01-21	0.111294	1	0	0	8.5034	18.6699	APOA2
regulation of macrophage activation (GO:0043030)	2020-01-21	0.111294	1	0	0	8.5034	18.6699	SPACA3
positive regulation of lipid metabolic process (GO:0045834)	2020-01-21	0.111294	1	0	0	8.5034	18.6699	APOA2
negative regulation of nervous system development (GO:0051961)	2020-01-22	0.116276	1	0	0	8.11688	17.4658	PAX6
C21-steroid hormone metabolic process (GO:0008207)	2020-01-22	0.116276	1	0	0	8.11688	17.4658	CYP11A1
triglyceride catabolic process (GO:0019433)	2020-01-22	0.116276	1	0	0	8.11688	17.4658	FABP1
cholesterol efflux (GO:0033344)	2020-01-23	0.121231	1	0	0	7.76398	16.3825	APOA2
positive regulation of histone methylation (GO:0031062)	2020-01-24	0.126157	1	0	0	7.44048	15.4035	MYB
positive regulation of purine nucleotide biosynthetic process (GO:1900373)	2020-01-24	0.126157	1	0	0	7.44048	15.4035	MTNR1A
dendritic spine organization (GO:0097061)	2020-01-24	0.126157	1	0	0	7.44048	15.4035	ZNF365
positive regulation of immune effector process (GO:0002699)	2020-01-24	0.126157	1	0	0	7.44048	15.4035	MYB
cellular lipid catabolic process (GO:0044242)	2020-01-24	0.126157	1	0	0	7.44048	15.4035	APOA2
organic cation transport (GO:0015695)	2020-01-24	0.126157	1	0	0	7.44048	15.4035	SLC22A16
neutral amino acid transport (GO:0015804)	2020-01-25	0.131057	1	0	0	7.14286	14.5152	SLC38A5
L-amino acid transport (GO:0015807)	2020-01-25	0.131057	1	0	0	7.14286	14.5152	SLC38A5
regulation of rhodopsin mediated signaling pathway (GO:0022400)	2020-01-26	0.135929	1	0	0	6.86813	13.7062	GNAT1
fat-soluble vitamin metabolic process (GO:0006775)	2020-01-26	0.135929	1	0	0	6.86813	13.7062	CYP11A1
response to hexose (GO:0009746)	2020-01-27	0.140774	1	0	0	6.61376	12.9669	APOA2
regulation of neurotransmitter secretion (GO:0046928)	2020-01-27	0.140774	1	0	0	6.61376	12.9669	CPLX4
regulation of double-strand break repair via homologous recombination (GO:0010569)	2020-01-27	0.140774	1	0	0	6.61376	12.9669	ZNF365
cellular amino acid biosynthetic process (GO:0008652)	2020-01-28	0.145592	1	0	0	6.37755	12.2892	FOLH1
negative regulation of endocytosis (GO:0045806)	2020-01-28	0.145592	1	0	0	6.37755	12.2892	PROM2
cellular response to hydrogen peroxide (GO:0070301)	2020-01-28	0.145592	1	0	0	6.37755	12.2892	FABP1
calcium ion import (GO:0070509)	2020-01-28	0.145592	1	0	0	6.37755	12.2892	NALCN
superoxide metabolic process (GO:0006801)	2020-01-29	0.150384	1	0	0	6.15764	11.666	NOXO1
determination of bilateral symmetry (GO:0009855)	2020-01-29	0.150384	1	0	0	6.15764	11.666	CFAP53
amino acid transmembrane transport (GO:0003333)	2020-01-29	0.150384	1	0	0	6.15764	11.666	SLC38A5
G-protein coupled receptor signaling pathway, coupled to cyclic nucleotide second messenger (GO:0007187)	2/125	0.155174	1	0	0	2.85714	5.32344	MTNR1A;GNAT1
dendrite morphogenesis (GO:0048813)	1932-01-01	0.164599	1	0	0	5.58036	10.0683	ZNF365
phosphatidylcholine biosynthetic process (GO:0006656)	1932-01-01	0.164599	1	0	0	5.58036	10.0683	APOA2
negative regulation of neurogenesis (GO:0050768)	1933-01-01	0.169284	1	0	0	5.41126	9.61134	PAX6
regulation of DNA recombination (GO:0000018)	1933-01-01	0.169284	1	0	0	5.41126	9.61134	ZNF365
adenylate cyclase-modulating G-protein coupled receptor signaling pathway (GO:0007188)	2/134	0.172943	1	0	0	2.66525	4.67695	UCN2;GNAT1
regulation of double-strand break repair (GO:2000779)	1934-01-01	0.173944	1	0	0	5.2521	9.18604	ZNF365
flagellated sperm motility (GO:0030317)	1935-01-01	0.178578	1	0	0	5.10204	8.78944	SLC22A16
regulation of phosphoprotein phosphatase activity (GO:0043666)	1935-01-01	0.178578	1	0	0	5.10204	8.78944	PPP4R4
carboxylic acid transmembrane transport (GO:1905039)	1935-01-01	0.178578	1	0	0	5.10204	8.78944	SLC38A5
anatomical structure homeostasis (GO:0060249)	1935-01-01	0.178578	1	0	0	5.10204	8.78944	ZNF365
regulation of primary metabolic process (GO:0080090)	2/139	0.182955	1	0	0	2.56937	4.36412	FABP1;APOA2
sodium ion transmembrane transport (GO:0035725)	1936-01-01	0.183186	1	0	0	4.96032	8.41892	NALCN
acylglycerol metabolic process (GO:0006639)	1936-01-01	0.183186	1	0	0	4.96032	8.41892	APOA2
response to steroid hormone (GO:0048545)	1937-01-01	0.187768	1	0	0	4.82625	8.07214	PAQR9
sodium-independent organic anion transport (GO:0043252)	1937-01-01	0.187768	1	0	0	4.82625	8.07214	SLC22A16
cell-cell adhesion via plasma-membrane adhesion molecules (GO:0098742)	2/142	0.189003	1	0	0	2.51509	4.19012	CLDN4;CLDN7
membrane depolarization during action potential (GO:0086010)	1938-01-01	0.192325	1	0	0	4.69925	7.74703	NALCN
positive regulation of phagocytosis (GO:0050766)	1939-01-01	0.196857	1	0	0	4.57875	7.44175	SPACA3
skeletal system development (GO:0001501)	2/146	0.197109	1	0	0	2.44618	3.97259	ALPL;SGPP2
regulation of cellular localization (GO:0060341)	1940-01-01	0.201363	1	0	0	4.46429	7.15467	CPLX4
positive regulation of cytokine biosynthetic process (GO:0042108)	1940-01-01	0.201363	1	0	0	4.46429	7.15467	APOA2
negative regulation of catabolic process (GO:0009895)	1940-01-01	0.201363	1	0	0	4.46429	7.15467	APOA2
sensory organ development (GO:0007423)	1940-01-01	0.201363	1	0	0	4.46429	7.15467	PAX6
positive regulation of mitotic nuclear division (GO:0045840)	1940-01-01	0.201363	1	0	0	4.46429	7.15467	RGPD4
response to peptide hormone (GO:0043434)	1940-01-01	0.201363	1	0	0	4.46429	7.15467	CYP11A1
negative regulation of cytokine secretion (GO:0050710)	1940-01-01	0.201363	1	0	0	4.46429	7.15467	APOA2
negative regulation of proteolysis (GO:0045861)	1941-01-01	0.205844	1	0	0	4.3554	6.8843	TM4SF20
negative regulation of cell projection organization (GO:0031345)	1941-01-01	0.205844	1	0	0	4.3554	6.8843	ZNF365
regulation of phagocytosis (GO:0050764)	1941-01-01	0.205844	1	0	0	4.3554	6.8843	SPACA3
telomere organization (GO:0032200)	1941-01-01	0.205844	1	0	0	4.3554	6.8843	ZNF365
cellular response to peptide (GO:1901653)	1941-01-01	0.205844	1	0	0	4.3554	6.8843	CYP11A1
determination of left/right symmetry (GO:0007368)	1942-01-01	0.210301	1	0	0	4.2517	6.62932	CFAP53
response to hydrogen peroxide (GO:0042542)	1943-01-01	0.214732	1	0	0	4.15282	6.38855	FABP1
membrane depolarization (GO:0051899)	1943-01-01	0.214732	1	0	0	4.15282	6.38855	NALCN
eye development (GO:0001654)	1943-01-01	0.214732	1	0	0	4.15282	6.38855	PAX6
positive regulation of interleukin-8 production (GO:0032757)	1944-01-01	0.219139	1	0	0	4.05844	6.16091	APOA2
carboxylic acid biosynthetic process (GO:0046394)	1944-01-01	0.219139	1	0	0	4.05844	6.16091	FOLH1
cholesterol transport (GO:0030301)	1944-01-01	0.219139	1	0	0	4.05844	6.16091	APOA2
response to glucose (GO:0009749)	1947-01-01	0.232214	1	0	0	3.79939	5.54748	APOA2
amino acid transport (GO:0006865)	1948-01-01	0.236524	1	0	0	3.72024	5.3635	SLC38A5
cilium movement (GO:0003341)	1949-01-01	0.240809	1	0	0	3.64431	5.18859	CFAP53
regulation of reactive oxygen species metabolic process (GO:2000377)	1949-01-01	0.240809	1	0	0	3.64431	5.18859	NOXO1
carboxylic acid transport (GO:0046942)	1951-01-01	0.249309	1	0	0	3.5014	4.86366	SLC38A5
telomere maintenance (GO:0000723)	1951-01-01	0.249309	1	0	0	3.5014	4.86366	ZNF365
negative regulation of neuron projection development (GO:0010977)	1951-01-01	0.249309	1	0	0	3.5014	4.86366	ZNF365
cellular response to nutrient levels (GO:0031669)	1954-01-01	0.261883	1	0	0	3.30688	4.43075	UCN2
action potential (GO:0001508)	1954-01-01	0.261883	1	0	0	3.30688	4.43075	NALCN
negative regulation of cellular component organization (GO:0051129)	1954-01-01	0.261883	1	0	0	3.30688	4.43075	APOA2
positive regulation of immune response (GO:0050778)	1954-01-01	0.261883	1	0	0	3.30688	4.43075	MYB
regulation of secretion by cell (GO:1903530)	1956-01-01	0.270149	1	0	0	3.18878	4.17341	CPLX4
cellular defense response (GO:0006968)	1956-01-01	0.270149	1	0	0	3.18878	4.17341	FCMR
protein import (GO:0017038)	1956-01-01	0.270149	1	0	0	3.18878	4.17341	RGPD4
anion transport (GO:0006820)	1956-01-01	0.270149	1	0	0	3.18878	4.17341	SLC22A16
glycosaminoglycan catabolic process (GO:0006027)	1956-01-01	0.270149	1	0	0	3.18878	4.17341	SPACA3
response to retinoic acid (GO:0032526)	1957-01-01	0.274248	1	0	0	3.13283	4.05302	HSD17B2
regulation of neurogenesis (GO:0050767)	1957-01-01	0.274248	1	0	0	3.13283	4.05302	PAX6
phospholipid transport (GO:0015914)	1958-01-01	0.278324	1	0	0	3.07882	3.93772	APOA2
sodium ion transport (GO:0006814)	1958-01-01	0.278324	1	0	0	3.07882	3.93772	NALCN
cholesterol homeostasis (GO:0042632)	1958-01-01	0.278324	1	0	0	3.07882	3.93772	APOA2
sterol homeostasis (GO:0055092)	1958-01-01	0.278324	1	0	0	3.07882	3.93772	APOA2
response to light stimulus (GO:0009416)	1958-01-01	0.278324	1	0	0	3.07882	3.93772	GNAT1
membrane lipid biosynthetic process (GO:0046467)	1960-01-01	0.286407	1	0	0	2.97619	3.72125	SGPP2
muscle organ development (GO:0007517)	1960-01-01	0.286407	1	0	0	2.97619	3.72125	ITGB1BP2
diterpenoid metabolic process (GO:0016101)	1962-01-01	0.294401	1	0	0	2.88018	3.52192	APOA2
establishment of protein localization to organelle (GO:0072594)	1962-01-01	0.294401	1	0	0	2.88018	3.52192	RGPD4
positive regulation of catabolic process (GO:0009896)	1962-01-01	0.294401	1	0	0	2.88018	3.52192	APOA2
synapse assembly (GO:0007416)	1963-01-01	0.298365	1	0	0	2.83447	3.42811	PCDHB18P
carbohydrate homeostasis (GO:0033500)	1963-01-01	0.298365	1	0	0	2.83447	3.42811	PAX6
regulation of proteolysis (GO:0030162)	1963-01-01	0.298365	1	0	0	2.83447	3.42811	TM4SF20
negative regulation of dephosphorylation (GO:0035305)	1963-01-01	0.298365	1	0	0	2.83447	3.42811	PCDH11X
positive regulation of cell projection organization (GO:0031346)	1963-01-01	0.298365	1	0	0	2.83447	3.42811	PROM2
cellular response to decreased oxygen levels (GO:0036294)	1964-01-01	0.302307	1	0	0	2.79018	3.33793	FABP1
positive regulation of endocytosis (GO:0045807)	1964-01-01	0.302307	1	0	0	2.79018	3.33793	SPACA3
negative regulation of neuron differentiation (GO:0045665)	1964-01-01	0.302307	1	0	0	2.79018	3.33793	ZNF365
defense response to Gram-positive bacterium (GO:0050830)	1965-01-01	0.306226	1	0	0	2.74725	3.25119	SPACA3
cellular response to reactive oxygen species (GO:0034614)	1965-01-01	0.306226	1	0	0	2.74725	3.25119	FABP1
cellular response to light stimulus (GO:0071482)	1966-01-01	0.310124	1	0	0	2.70563	3.1677	GNAT1
sphingolipid biosynthetic process (GO:0030148)	1966-01-01	0.310124	1	0	0	2.70563	3.1677	SGPP2
negative regulation of cysteine-type endopeptidase activity involved in apoptotic process (GO:0043154)	1968-01-01	0.317855	1	0	0	2.62605	3.00988	FABP1
phospholipid metabolic process (GO:0006644)	1970-01-01	0.325499	1	0	0	2.55102	2.86325	APOA2
nuclear import (GO:0051170)	1971-01-01	0.32929	1	0	0	2.51509	2.79381	RGPD4
phosphatidylcholine metabolic process (GO:0046470)	1971-01-01	0.32929	1	0	0	2.51509	2.79381	APOA2
defense response to Gram-negative bacterium (GO:0050829)	1971-01-01	0.32929	1	0	0	2.51509	2.79381	SPACA3
negative regulation of cysteine-type endopeptidase activity (GO:2000117)	1972-01-01	0.333059	1	0	0	2.48016	2.72677	FABP1
regulation of phosphatase activity (GO:0010921)	1972-01-01	0.333059	1	0	0	2.48016	2.72677	PCDH11X
glucose homeostasis (GO:0042593)	1974-01-01	0.340535	1	0	0	2.41313	2.59951	PAX6
regulation of G-protein coupled receptor protein signaling pathway (GO:0008277)	1974-01-01	0.340535	1	0	0	2.41313	2.59951	GNAT1
nitrogen compound transport (GO:0071705)	1974-01-01	0.340535	1	0	0	2.41313	2.59951	SLC38A5
C-terminal protein lipidation (GO:0006501)	1975-01-01	0.344242	1	0	0	2.38095	2.53907	ALPL
cAMP-mediated signaling (GO:0019933)	1975-01-01	0.344242	1	0	0	2.38095	2.53907	UCN2
retinoid metabolic process (GO:0001523)	1975-01-01	0.344242	1	0	0	2.38095	2.53907	APOA2
regulation of hematopoietic stem cell differentiation (GO:1902036)	1976-01-01	0.347928	1	0	0	2.34962	2.48064	MYB
regulation of hematopoietic progenitor cell differentiation (GO:1901532)	1977-01-01	0.351593	1	0	0	2.31911	2.42412	MYB
adenylate cyclase-activating G-protein coupled receptor signaling pathway (GO:0007189)	1978-01-01	0.355238	1	0	0	2.28938	2.36943	UCN2
extracellular matrix disassembly (GO:0022617)	1978-01-01	0.355238	1	0	0	2.28938	2.36943	NOXO1
cellular response to hormone stimulus (GO:0032870)	1980-01-01	0.362468	1	0	0	2.23214	2.26522	CYP11A1
regulation of hydrolase activity (GO:0051336)	1980-01-01	0.362468	1	0	0	2.23214	2.26522	PROM2
RNA transport (GO:0050658)	1980-01-01	0.362468	1	0	0	2.23214	2.26522	RGPD4
modulation of chemical synaptic transmission (GO:0050804)	1982-01-01	0.369617	1	0	0	2.1777	2.16744	CPLX4
calcium ion transmembrane transport (GO:0070588)	1986-01-01	0.383677	1	0	0	2.07641	1.98911	NALCN
organic substance transport (GO:0071702)	1987-01-01	0.387144	1	0	0	2.05255	1.94778	SLC22A16
regulation of stem cell differentiation (GO:2000736)	1988-01-01	0.390591	1	0	0	2.02922	1.90766	MYB
divalent metal ion transport (GO:0070838)	1988-01-01	0.390591	1	0	0	2.02922	1.90766	NALCN
negative regulation of cellular protein metabolic process (GO:0032269)	1989-01-01	0.394018	1	0	0	2.00642	1.8687	TM4SF20
positive regulation of cellular metabolic process (GO:0031325)	1992-01-01	0.404187	1	0	0	1.94099	1.7583	APOA2
nuclear export (GO:0051168)	1992-01-01	0.404187	1	0	0	1.94099	1.7583	RGPD4
cell cycle G1/S phase transition (GO:0044843)	1992-01-01	0.404187	1	0	0	1.94099	1.7583	RGPD4
regulation of cysteine-type endopeptidase activity involved in apoptotic process (GO:0043281)	1993-01-01	0.407539	1	0	0	1.92012	1.72354	FABP1
skin development (GO:0043588)	1994-01-01	0.410873	1	0	0	1.8997	1.68973	CLDN4
protein localization to nucleus (GO:0034504)	1996-01-01	0.417484	1	0	0	1.86012	1.62483	RGPD4
steroid metabolic process (GO:0008202)	1999-01-01	0.427262	1	0	0	1.80375	1.53383	CYP11A1
protein import into nucleus (GO:0006606)	1/103	0.440048	1	0	0	1.7337	1.42315	RGPD4
regulation of nucleic acid-templated transcription (GO:1903506)	4/607	0.443036	1	0	0	1.17675	0.957995	MYB;ZSCAN10;ZNF257;MLLT6
G1/S transition of mitotic cell cycle (GO:0000082)	1/105	0.446334	1	0	0	1.70068	1.37192	RGPD4
positive regulation of cellular component organization (GO:0051130)	1/106	0.449451	1	0	0	1.68464	1.34725	PROM2
regulation of response to external stimulus (GO:0032101)	1/107	0.452551	1	0	0	1.66889	1.32319	GNAT1
cellular response to peptide hormone stimulus (GO:0071375)	1/110	0.461746	1	0	0	1.62338	1.25445	CYP11A1
regulation of cellular macromolecule biosynthetic process (GO:2000112)	4/631	0.47274	1	0	0	1.13199	0.848097	MYB;ZSCAN10;ZNF257;MLLT6
cellular response to oxidative stress (GO:0034599)	1/115	0.476732	1	0	0	1.5528	1.15031	GPX2
sphingolipid metabolic process (GO:0006665)	1/116	0.479679	1	0	0	1.53941	1.13091	SGPP2
chromatin remodeling (GO:0006338)	1/116	0.479679	1	0	0	1.53941	1.13091	MYB
calcium ion transport (GO:0006816)	1/118	0.485524	1	0	0	1.51332	1.09341	NALCN
proteolysis (GO:0006508)	2/291	0.486606	1	0	0	1.2273	0.88402	CAPN8;FOLH1
regulation of neuron projection development (GO:0010975)	1/119	0.488423	1	0	0	1.5006	1.07529	ZNF365
RNA export from nucleus (GO:0006405)	1/119	0.488423	1	0	0	1.5006	1.07529	RGPD4
organic anion transport (GO:0015711)	1/124	0.502672	1	0	0	1.44009	0.990519	SLC22A16
platelet degranulation (GO:0002576)	1/124	0.502672	1	0	0	1.44009	0.990519	SGPP2
negative regulation of multicellular organismal process (GO:0051241)	1/125	0.505475	1	0	0	1.42857	0.974653	APOA2
protein lipidation (GO:0006497)	1/127	0.511033	1	0	0	1.40607	0.943928	ALPL
cellular response to hypoxia (GO:0071456)	1/132	0.524658	1	0	0	1.35281	0.872576	FABP1
neuron differentiation (GO:0030182)	1/139	0.543104	1	0	0	1.28469	0.784243	PAX6
inorganic cation transmembrane transport (GO:0098662)	1/140	0.54568	1	0	0	1.27551	0.772604	NALCN
modification-dependent protein catabolic process (GO:0019941)	1/141	0.548243	1	0	0	1.26646	0.761192	RGPD4
regulated exocytosis (GO:0045055)	1/148	0.565781	1	0	0	1.20656	0.687197	SGPP2
protein stabilization (GO:0050821)	1/152	0.575498	1	0	0	1.17481	0.649107	A1CF
intracellular protein transport (GO:0006886)	2/347	0.581429	1	0	0	1.02923	0.558118	SYNRG;RGPD4
post-translational protein modification (GO:0043687)	2/357	0.596966	1	0	0	1.0004	0.516102	APOA2;SGPP2
positive regulation of protein modification process (GO:0031401)	1/163	0.601123	1	0	0	1.09553	0.557577	PROM2
neuron projection morphogenesis (GO:0048812)	1/163	0.601123	1	0	0	1.09553	0.557577	ZNF365
glycerophospholipid biosynthetic process (GO:0046474)	1/164	0.603375	1	0	0	1.08885	0.550105	APOA2
neuron projection development (GO:0031175)	1/167	0.610056	1	0	0	1.06929	0.528449	ZNF365
transmembrane transport (GO:0055085)	2/378	0.628193	1	0	0	0.944822	0.439255	SLC22A16;NALCN
phosphate-containing compound metabolic process (GO:0006796)	1/183	0.643847	1	0	0	0.9758	0.429639	ENPP3
regulation of GTPase activity (GO:0043087)	1/188	0.6538	1	0	0	0.949848	0.403642	PROM2
protein complex assembly (GO:0006461)	1/189	0.655757	1	0	0	0.944822	0.398683	NOXO1
negative regulation of programmed cell death (GO:0043069)	2/408	0.669534	1	0	0	0.87535	0.351167	FABP1;FCMR
positive regulation of phosphorylation (GO:0042327)	1/208	0.690926	1	0	0	0.858516	0.317413	PROM2
regulation of gene expression (GO:0010468)	5/1037	0.695882	1	0	0	0.861	0.312177	MYB;ZSCAN10;PAX6;ZNF257;MLLT6
central nervous system development (GO:0007417)	1/217	0.706318	1	0	0	0.82291	0.286117	PAX6
ion transmembrane transport (GO:0034220)	1/219	0.709634	1	0	0	0.815395	0.279685	NALCN
mitotic cell cycle phase transition (GO:0044772)	1/221	0.712913	1	0	0	0.808016	0.273429	RGPD4
negative regulation of nucleic acid-templated transcription (GO:1903507)	2/444	0.714203	1	0	0	0.804376	0.270744	MYB;ZSCAN10
extracellular matrix organization (GO:0030198)	1/229	0.725666	1	0	0	0.779788	0.250051	NOXO1
nervous system development (GO:0007399)	2/455	0.726815	1	0	0	0.784929	0.250458	PCDHB18P;PAX6
anterograde trans-synaptic signaling (GO:0098916)	1/240	0.742288	1	0	0	0.744048	0.221739	PCDHB18P
sensory perception of smell (GO:0007608)	1/241	0.743749	1	0	0	0.74096	0.219362	OR2C1
defense response to bacterium (GO:0042742)	1/241	0.743749	1	0	0	0.74096	0.219362	SPACA3
cellular protein metabolic process (GO:0044267)	2/484	0.757844	1	0	0	0.737898	0.204602	APOA2;SGPP2
negative regulation of apoptotic process (GO:0043066)	2/485	0.758859	1	0	0	0.736377	0.203196	FABP1;FCMR
regulation of protein phosphorylation (GO:0001932)	1/261	0.771299	1	0	0	0.684182	0.177667	PROM2
positive regulation of nucleic acid-templated transcription (GO:1903508)	2/502	0.775552	1	0	0	0.71144	0.180834	MYB;PAX6
negative regulation of cellular macromolecule biosynthetic process (GO:2000113)	2/512	0.784897	1	0	0	0.697545	0.168947	MYB;ZSCAN10
positive regulation of macromolecule metabolic process (GO:0010604)	1/276	0.790016	1	0	0	0.646998	0.152499	PAX6
ion transport (GO:0006811)	1/289	0.805004	1	0	0	0.617894	0.134026	NALCN
chemical synaptic transmission (GO:0007268)	1/289	0.805004	1	0	0	0.617894	0.134026	PCDHB18P
DNA metabolic process (GO:0006259)	1/314	0.830909	1	0	0	0.568699	0.105343	ZNF365
protein transport (GO:0015031)	1/326	0.842102	1	0	0	0.547765	0.0941359	SYNRG
cellular protein localization (GO:0034613)	1/327	0.843001	1	0	0	0.54609	0.0932654	SYNRG
sensory perception of chemical stimulus (GO:0007606)	1/327	0.843001	1	0	0	0.54609	0.0932654	OR2C1
ubiquitin-dependent protein catabolic process (GO:0006511)	1/341	0.855065	1	0	0	0.52367	0.0819951	RGPD4
negative regulation of gene expression (GO:0010629)	2/618	0.864811	1	0	0	0.577901	0.0839372	MYB;ZSCAN10
transcription, DNA-templated (GO:0006351)	1/356	0.866973	1	0	0	0.501605	0.0716031	PAX6
organelle assembly (GO:0070925)	1/376	0.881354	1	0	0	0.474924	0.059981	NOXO1
positive regulation of protein phosphorylation (GO:0001934)	1/412	0.903464	1	0	0	0.433426	0.0440008	PROM2
positive regulation of gene expression (GO:0010628)	2/771	0.93331	1	0	0	0.46322	0.0319703	MYB;PAX6
transcription from RNA polymerase II promoter (GO:0006366)	1/485	0.936531	1	0	0	0.368189	0.0241432	PAX6
negative regulation of transcription, DNA-templated (GO:0045892)	2/813	0.945407	1	0	0	0.43929	0.0246615	MYB;ZSCAN10
regulation of apoptotic process (GO:0042981)	2/815	0.945928	1	0	0	0.438212	0.0243595	FABP1;FCMR
regulation of transcription, DNA-templated (GO:0006355)	5/1598	0.950588	1	0	0	0.558734	0.0283134	MYB;ZSCAN10;PAX6;ZNF257;MLLT6
positive regulation of transcription from RNA polymerase II promoter (GO:0045944)	2/848	0.953876	1	0	0	0.421159	0.0198877	MYB;PAX6
negative regulation of transcription from RNA polymerase II promoter (GO:0000122)	1/565	0.959988	1	0	0	0.316056	0.012906	MYB
cellular protein modification process (GO:0006464)	2/1001	0.978299	1	0	0	0.356786	0.00782784	APOA2;SGPP2
positive regulation of transcription, DNA-templated (GO:0045893)	2/1120	0.988129	1	0	0	0.318878	0.00380791	MYB;PAX6
regulation of transcription from RNA polymerase II promoter (GO:0006357)	2/1478	0.9982	1	0	0	0.241639	0.00043528	MYB;PAX6

## Sheet: GO BP All
Term	Overlap	P-value	Adjusted P-value	Old P-value	Old Adjusted P-value	Odds Ratio	Combined Score	Genes
immunoglobulin mediated immune response (GO:0016064)	43869	0.00281086	1	0	0	24.3902	143.275	FCER1G;HLA-DQB1
podosome assembly (GO:0071800)	43870	0.00358962	1	0	0	21.6802	122.053	NCF1C;NOXO1
nucleoside triphosphate metabolic process (GO:0009141)	43875	0.00877311	1	0	0	13.9373	66.0079	CMPK2;ENPP3
positive regulation of heart rate (GO:0010460)	43875	0.00877311	1	0	0	13.9373	66.0079	NPPA;HRC
positive regulation of transmembrane receptor protein serine/threonine kinase signaling pathway (GO:0090100)	30042	0.0100656	1	0	0	4.75907	21.8852	CDKN1C;GDF15;INHBB;LEFTY2
negative regulation of peptide hormone secretion (GO:0090278)	43877	0.0114145	1	0	0	12.1951	54.5472	CRHBP;INHBB
positive regulation of pathway-restricted SMAD protein phosphorylation (GO:0010862)	17227	0.0123583	1	0	0	6.2273	27.3592	GDF15;INHBB;LEFTY2
response to lipid (GO:0033993)	5/140	0.0147589	1	0	0	3.48432	14.6896	SELP;PAQR9;HSD17B2;ALPL;TNFRSF10A
positive regulation of heart contraction (GO:0045823)	43880	0.0159417	1	0	0	10.2696	42.5039	NPPA;HRC
regulation of platelet activation (GO:0010543)	43880	0.0159417	1	0	0	10.2696	42.5039	SELP;FCER1G
triglyceride metabolic process (GO:0006641)	19054	0.0162291	1	0	0	5.62852	23.1949	FABP1;APOA2;APOBR
calcium-independent cell-cell adhesion via plasma membrane cell-adhesion molecules (GO:0016338)	43881	0.0175948	1	0	0	9.7561	39.4161	CLDN4;CLDN7
regulation of calcium ion transmembrane transport (GO:1903169)	43881	0.0175948	1	0	0	9.7561	39.4161	NPPA;HRC
steroid metabolic process (GO:0008202)	36251	0.018958	1	0	0	3.94186	15.6316	CYP26C1;DHRS9;CYP11A1;CYP2E1
C21-steroid hormone metabolic process (GO:0008207)	43883	0.0211075	1	0	0	8.86918	34.2184	DHRS9;CYP11A1
regulation of pathway-restricted SMAD protein phosphorylation (GO:0060393)	21610	0.0226663	1	0	0	4.96073	18.7857	GDF15;INHBB;LEFTY2
sterol metabolic process (GO:0016125)	21610	0.0226663	1	0	0	4.96073	18.7857	CYP26C1;CYP11A1;APOA2
antigen processing and presentation of peptide antigen via MHC class I (GO:0002474)	43889	0.0331859	1	0	0	6.96864	23.7326	FCER1G;HLA-A
superoxide metabolic process (GO:0006801)	43890	0.0354081	1	0	0	6.72834	22.4782	NCF1C;NOXO1
acylglycerol catabolic process (GO:0046464)	10990	0.0376863	1	0	0	6.50407	21.3233	FABP1;APOA2
secondary alcohol metabolic process (GO:1902652)	11355	0.040019	1	0	0	6.29426	20.2574	CYP11A1;APOA2
response to zinc ion (GO:0010043)	11720	0.0424051	1	0	0	6.09756	19.2713	SLC30A2;ZACN
anterior/posterior pattern specification (GO:0009952)	12451	0.0473316	1	0	0	5.73888	17.5069	CYP26C1;SIX2
positive regulation of NIK/NF-kappaB signaling (GO:1901224)	12816	0.0498696	1	0	0	5.57491	16.7155	TNFRSF10A;NOD2
BMP signaling pathway (GO:0030509)	29646	0.0506054	1	0	0	3.61337	10.7812	TMEM100;GDF15;LEFTY2
acylglycerol metabolic process (GO:0006639)	13181	0.0524556	1	0	0	5.42005	15.9772	APOA2;APOBR
response to steroid hormone (GO:0048545)	13547	0.0550885	1	0	0	5.27357	15.2871	PAQR9;SOX30
regulation of MAPK cascade (GO:0043408)	5/203	0.0583162	1	0	0	2.40298	6.82897	GDF15;TNFRSF10A;INHBB;LEFTY2;ADRA2B
mesenchymal cell differentiation involved in kidney development (GO:0072161)	43836	0.0599525	1	0	0	16.2602	45.7594	SIX2
positive regulation of centrosome cycle (GO:0046607)	43836	0.0599525	1	0	0	16.2602	45.7594	RGPD4
regulation of macrophage apoptotic process (GO:2000109)	43836	0.0599525	1	0	0	16.2602	45.7594	NOD2
mesodermal cell fate commitment (GO:0001710)	43836	0.0599525	1	0	0	16.2602	45.7594	SIX2
regulation of relaxation of cardiac muscle (GO:1901897)	43836	0.0599525	1	0	0	16.2602	45.7594	HRC
regulation of hydrogen peroxide metabolic process (GO:0010310)	43836	0.0599525	1	0	0	16.2602	45.7594	NOXO1
glandular epithelial cell development (GO:0002068)	43836	0.0599525	1	0	0	16.2602	45.7594	PAX6
negative regulation of myeloid cell apoptotic process (GO:0033033)	43836	0.0599525	1	0	0	16.2602	45.7594	NOD2
monoterpenoid metabolic process (GO:0016098)	43836	0.0599525	1	0	0	16.2602	45.7594	CYP2E1
positive regulation of dendritic cell antigen processing and presentation (GO:0002606)	43836	0.0599525	1	0	0	16.2602	45.7594	NOD2
nucleoside phosphate catabolic process (GO:1901292)	43836	0.0599525	1	0	0	16.2602	45.7594	ENPP3
lipoprotein metabolic process (GO:0042157)	43836	0.0599525	1	0	0	16.2602	45.7594	APOA2
positive regulation of cardiac muscle contraction (GO:0060452)	43836	0.0599525	1	0	0	16.2602	45.7594	NPPA
negative regulation of catecholamine secretion (GO:0033604)	43836	0.0599525	1	0	0	16.2602	45.7594	ADRA2B
regulation of protein K63-linked ubiquitination (GO:1900044)	43836	0.0599525	1	0	0	16.2602	45.7594	NOD2
nucleotide-binding oligomerization domain containing 2 signaling pathway (GO:0070431)	43836	0.0599525	1	0	0	16.2602	45.7594	NOD2
pyrimidine deoxyribonucleotide biosynthetic process (GO:0009221)	43836	0.0599525	1	0	0	16.2602	45.7594	CMPK2
mesenchymal to epithelial transition involved in metanephros morphogenesis (GO:0003337)	43836	0.0599525	1	0	0	16.2602	45.7594	SIX2
positive regulation of antigen processing and presentation (GO:0002579)	43836	0.0599525	1	0	0	16.2602	45.7594	NOD2
positive regulation of cGMP biosynthetic process (GO:0030828)	43836	0.0599525	1	0	0	16.2602	45.7594	MTNR1A
negative regulation of sterol transport (GO:0032372)	43836	0.0599525	1	0	0	16.2602	45.7594	APOA2
cellular response to BMP stimulus (GO:0071773)	31837	0.0601766	1	0	0	3.36417	9.45491	TMEM100;GDF15;LEFTY2
positive regulation of phagocytosis (GO:0050766)	14277	0.0604898	1	0	0	5.00313	14.0352	FCER1G;SPACA3
transmembrane receptor protein serine/threonine kinase signaling pathway (GO:0007178)	4/144	0.0610288	1	0	0	2.71003	7.57834	TMEM100;GDF15;INHBB;LEFTY2
sensory organ development (GO:0007423)	14642	0.063256	1	0	0	4.87805	13.4662	WNT10A;PAX6
regulation of phagocytosis (GO:0050764)	15008	0.0660642	1	0	0	4.75907	12.931	FCER1G;SPACA3
cellular response to peptide (GO:1901653)	15008	0.0660642	1	0	0	4.75907	12.931	CYP11A1;NOD2
regulated exocytosis (GO:0045055)	4/148	0.0661134	1	0	0	2.63678	7.16252	SELP;CRHBP;LEFTY2;SGPP2
regulation of atrial cardiac muscle cell membrane repolarization (GO:0060372)	43837	0.0695908	1	0	0	13.9373	37.1446	NPPA
inner ear receptor stereocilium organization (GO:0060122)	43837	0.0695908	1	0	0	13.9373	37.1446	STRC
regulation of cyclic-nucleotide phosphodiesterase activity (GO:0051342)	43837	0.0695908	1	0	0	13.9373	37.1446	GNAT1
regulation of high voltage-gated calcium channel activity (GO:1901841)	43837	0.0695908	1	0	0	13.9373	37.1446	NPPA
positive regulation of isomerase activity (GO:0010912)	43837	0.0695908	1	0	0	13.9373	37.1446	NOD2
protein deglutamylation (GO:0035608)	43837	0.0695908	1	0	0	13.9373	37.1446	FOLH1
terpenoid metabolic process (GO:0006721)	43837	0.0695908	1	0	0	13.9373	37.1446	CYP2E1
regulation of cell projection organization (GO:0031344)	43837	0.0695908	1	0	0	13.9373	37.1446	PROM2
carnitine transport (GO:0015879)	43837	0.0695908	1	0	0	13.9373	37.1446	SLC22A16
amino-acid betaine transport (GO:0015838)	43837	0.0695908	1	0	0	13.9373	37.1446	SLC22A16
regulation of pinocytosis (GO:0048548)	43837	0.0695908	1	0	0	13.9373	37.1446	PROM2
fat-soluble vitamin catabolic process (GO:0042363)	43837	0.0695908	1	0	0	13.9373	37.1446	CYP26C1
negative regulation of retinoic acid receptor signaling pathway (GO:0048387)	43837	0.0695908	1	0	0	13.9373	37.1446	CYP26C1
positive regulation of striated muscle contraction (GO:0045989)	43837	0.0695908	1	0	0	13.9373	37.1446	NPPA
positive regulation of histone H3-K9 methylation (GO:0051574)	43837	0.0695908	1	0	0	13.9373	37.1446	MYB
melanocyte differentiation (GO:0030318)	43837	0.0695908	1	0	0	13.9373	37.1446	LRMDA
nucleoside diphosphate metabolic process (GO:0009132)	43837	0.0695908	1	0	0	13.9373	37.1446	CMPK2
regulation of norepinephrine secretion (GO:0014061)	43837	0.0695908	1	0	0	13.9373	37.1446	ADRA2B
negative regulation of transporter activity (GO:0032410)	43837	0.0695908	1	0	0	13.9373	37.1446	APOA2
epithelial cell differentiation involved in kidney development (GO:0035850)	43837	0.0695908	1	0	0	13.9373	37.1446	SIX2
positive regulation of interleukin-8 production (GO:0032757)	16103	0.0747299	1	0	0	4.43459	11.5028	APOA2;NOD2
positive regulation of vasculogenesis (GO:2001214)	43838	0.0791309	1	0	0	12.1951	30.9348	TMEM100
regulation of calcium ion transmembrane transport via high voltage-gated calcium channel (GO:1902514)	43838	0.0791309	1	0	0	12.1951	30.9348	NPPA
estrogen biosynthetic process (GO:0006703)	43838	0.0791309	1	0	0	12.1951	30.9348	HSD17B2
nucleoside diphosphate phosphorylation (GO:0006165)	43838	0.0791309	1	0	0	12.1951	30.9348	CMPK2
negative regulation of lipase activity (GO:0060192)	43838	0.0791309	1	0	0	12.1951	30.9348	APOA2
positive regulation of interleukin-8 biosynthetic process (GO:0045416)	43838	0.0791309	1	0	0	12.1951	30.9348	APOA2
regulation of sensory perception (GO:0051931)	43838	0.0791309	1	0	0	12.1951	30.9348	TMEM100
organophosphate catabolic process (GO:0046434)	43838	0.0791309	1	0	0	12.1951	30.9348	APOA2
monocyte activation (GO:0042117)	43838	0.0791309	1	0	0	12.1951	30.9348	SPACA3
response to vitamin D (GO:0033280)	43838	0.0791309	1	0	0	12.1951	30.9348	ALPL
kidney mesenchyme development (GO:0072074)	43838	0.0791309	1	0	0	12.1951	30.9348	SIX2
nucleotide phosphorylation (GO:0046939)	43838	0.0791309	1	0	0	12.1951	30.9348	CMPK2
benzene-containing compound metabolic process (GO:0042537)	43838	0.0791309	1	0	0	12.1951	30.9348	CYP2E1
acid secretion (GO:0046717)	43838	0.0791309	1	0	0	12.1951	30.9348	SLC22A16
B cell mediated immunity (GO:0019724)	43838	0.0791309	1	0	0	12.1951	30.9348	FCER1G
regulation of dendritic cell antigen processing and presentation (GO:0002604)	43838	0.0791309	1	0	0	12.1951	30.9348	NOD2
cellular response to transforming growth factor beta stimulus (GO:0071560)	3/100	0.0835414	1	0	0	2.92683	7.2656	WNT10A;GDF15;LEFTY2
positive regulation of cytokine production involved in inflammatory response (GO:1900017)	43839	0.0885735	1	0	0	10.8401	26.2756	NOD2
regulation of integrin activation (GO:0033623)	43839	0.0885735	1	0	0	10.8401	26.2756	SELP
nucleoside triphosphate biosynthetic process (GO:0009142)	43839	0.0885735	1	0	0	10.8401	26.2756	CMPK2
glycine transport (GO:0015816)	43839	0.0885735	1	0	0	10.8401	26.2756	SLC38A5
response to muscle stretch (GO:0035994)	43839	0.0885735	1	0	0	10.8401	26.2756	NPPA
regulation of cell communication by electrical coupling involved in cardiac conduction (GO:1901844)	43839	0.0885735	1	0	0	10.8401	26.2756	HRC
mitotic DNA replication checkpoint (GO:0033314)	43839	0.0885735	1	0	0	10.8401	26.2756	HUS1B
chylomicron remodeling (GO:0034371)	43839	0.0885735	1	0	0	10.8401	26.2756	APOA2
regulation of sensory perception of pain (GO:0051930)	43839	0.0885735	1	0	0	10.8401	26.2756	TMEM100
positive regulation of voltage-gated potassium channel activity (GO:1903818)	43839	0.0885735	1	0	0	10.8401	26.2756	NPPA
positive regulation of cell activation (GO:0050867)	43839	0.0885735	1	0	0	10.8401	26.2756	SELP
epithelial cilium movement involved in determination of left/right asymmetry (GO:0060287)	43839	0.0885735	1	0	0	10.8401	26.2756	CFAP53
regulation of organ morphogenesis (GO:2000027)	43839	0.0885735	1	0	0	10.8401	26.2756	SIX2
antigen processing and presentation of exogenous peptide antigen via MHC class I, TAP-independent (GO:0002480)	43839	0.0885735	1	0	0	10.8401	26.2756	HLA-A
nucleoside phosphate biosynthetic process (GO:1901293)	43839	0.0885735	1	0	0	10.8401	26.2756	CMPK2
regulation of endothelial cell differentiation (GO:0045601)	43839	0.0885735	1	0	0	10.8401	26.2756	TMEM100
embryonic digestive tract morphogenesis (GO:0048557)	43839	0.0885735	1	0	0	10.8401	26.2756	SIX2
response to muramyl dipeptide (GO:0032495)	43839	0.0885735	1	0	0	10.8401	26.2756	NOD2
regulation of morphogenesis of an epithelium (GO:1905330)	43839	0.0885735	1	0	0	10.8401	26.2756	SIX2
sphingosine metabolic process (GO:0006670)	43839	0.0885735	1	0	0	10.8401	26.2756	SGPP2
positive regulation of nitric-oxide synthase biosynthetic process (GO:0051770)	43839	0.0885735	1	0	0	10.8401	26.2756	NOD2
peptidyl-amino acid modification (GO:0018193)	43839	0.0885735	1	0	0	10.8401	26.2756	APOA2
positive regulation of cholesterol esterification (GO:0010873)	43839	0.0885735	1	0	0	10.8401	26.2756	APOA2
regulation of cytokine secretion involved in immune response (GO:0002739)	43839	0.0885735	1	0	0	10.8401	26.2756	APOA2
response to vitamin (GO:0033273)	43839	0.0885735	1	0	0	10.8401	26.2756	ALPL
positive regulation of epidermal growth factor-activated receptor activity (GO:0045741)	43840	0.0979198	1	0	0	9.7561	22.6693	ADRA2B
regulation of response to stress (GO:0080134)	43840	0.0979198	1	0	0	9.7561	22.6693	CRHBP
detection of bacterium (GO:0016045)	43840	0.0979198	1	0	0	9.7561	22.6693	NOD2
cell differentiation involved in metanephros development (GO:0072202)	43840	0.0979198	1	0	0	9.7561	22.6693	SIX2
chylomicron assembly (GO:0034378)	43840	0.0979198	1	0	0	9.7561	22.6693	APOA2
negative regulation of cholesterol transport (GO:0032375)	43840	0.0979198	1	0	0	9.7561	22.6693	APOA2
cellular response to thyroid hormone stimulus (GO:0097067)	43840	0.0979198	1	0	0	9.7561	22.6693	LMO2
protein kinase A signaling (GO:0010737)	43840	0.0979198	1	0	0	9.7561	22.6693	GAL
regulation of sequestering of zinc ion (GO:0061088)	43840	0.0979198	1	0	0	9.7561	22.6693	SLC30A2
positive regulation of steroid metabolic process (GO:0045940)	43840	0.0979198	1	0	0	9.7561	22.6693	APOA2
negative regulation of cytosolic calcium ion concentration (GO:0051481)	43840	0.0979198	1	0	0	9.7561	22.6693	HRC
glucocorticoid biosynthetic process (GO:0006704)	43840	0.0979198	1	0	0	9.7561	22.6693	CYP11A1
receptor guanylyl cyclase signaling pathway (GO:0007168)	43840	0.0979198	1	0	0	9.7561	22.6693	NPPA
detection of light stimulus involved in sensory perception (GO:0050962)	43840	0.0979198	1	0	0	9.7561	22.6693	GNAT1
regulation of respiratory burst (GO:0060263)	43840	0.0979198	1	0	0	9.7561	22.6693	NOXO1
mesenchymal to epithelial transition (GO:0060231)	43840	0.0979198	1	0	0	9.7561	22.6693	SIX2
positive regulation of reproductive process (GO:2000243)	43840	0.0979198	1	0	0	9.7561	22.6693	INHBB
detection of light stimulus involved in visual perception (GO:0050908)	43840	0.0979198	1	0	0	9.7561	22.6693	GNAT1
positive regulation of glial cell differentiation (GO:0045687)	43840	0.0979198	1	0	0	9.7561	22.6693	ZNF365
positive regulation of type 2 immune response (GO:0002830)	43840	0.0979198	1	0	0	9.7561	22.6693	NOD2
glucocorticoid metabolic process (GO:0008211)	43840	0.0979198	1	0	0	9.7561	22.6693	CYP11A1
negative regulation of hydrolase activity (GO:0051346)	3/108	0.0995656	1	0	0	2.71003	6.25187	PCDH11X;APOA2;GNAT1
cellular response to peptide hormone stimulus (GO:0071375)	3/110	0.103752	1	0	0	2.66075	6.02861	CRHBP;CYP11A1;INHBB
positive regulation of immune response (GO:0050778)	19756	0.105904	1	0	0	3.61337	8.11282	MYB;NOD2
cellular response to nutrient levels (GO:0031669)	19756	0.105904	1	0	0	3.61337	8.11282	UCN2;INHBB
regulation of cholesterol esterification (GO:0010872)	43841	0.107171	1	0	0	8.86918	19.8078	APOA2
regulation of histone H3-K9 methylation (GO:0051570)	43841	0.107171	1	0	0	8.86918	19.8078	MYB
hemidesmosome assembly (GO:0031581)	43841	0.107171	1	0	0	8.86918	19.8078	KRT5
cytidine to uridine editing (GO:0016554)	43841	0.107171	1	0	0	8.86918	19.8078	A1CF
response to corticosteroid (GO:0031960)	43841	0.107171	1	0	0	8.86918	19.8078	SOX30
cell-substrate junction assembly (GO:0007044)	43841	0.107171	1	0	0	8.86918	19.8078	KRT5
low-density lipoprotein particle remodeling (GO:0034374)	43841	0.107171	1	0	0	8.86918	19.8078	APOA2
positive regulation of T-helper cell differentiation (GO:0045624)	43841	0.107171	1	0	0	8.86918	19.8078	MYB
regulation of mitotic centrosome separation (GO:0046602)	43841	0.107171	1	0	0	8.86918	19.8078	RGPD4
activation of cysteine-type endopeptidase activity involved in apoptotic signaling pathway (GO:0097296)	43841	0.107171	1	0	0	8.86918	19.8078	TNFRSF10A
myeloid cell activation involved in immune response (GO:0002275)	43841	0.107171	1	0	0	8.86918	19.8078	FCER1G
rhodopsin mediated signaling pathway (GO:0016056)	43841	0.107171	1	0	0	8.86918	19.8078	GNAT1
synaptic transmission, dopaminergic (GO:0001963)	43841	0.107171	1	0	0	8.86918	19.8078	CRHBP
progesterone metabolic process (GO:0042448)	43841	0.107171	1	0	0	8.86918	19.8078	DHRS9
response to thyroid hormone (GO:0097066)	43841	0.107171	1	0	0	8.86918	19.8078	LMO2
regulation of vasculogenesis (GO:2001212)	43842	0.116327	1	0	0	8.13008	17.4906	TMEM100
regulation of nitric-oxide synthase biosynthetic process (GO:0051769)	43842	0.116327	1	0	0	8.13008	17.4906	NOD2
positive regulation of potassium ion transmembrane transporter activity (GO:1901018)	43842	0.116327	1	0	0	8.13008	17.4906	GAL
positive regulation of interleukin-1 production (GO:0032732)	43842	0.116327	1	0	0	8.13008	17.4906	NOD2
regulation of oligodendrocyte differentiation (GO:0048713)	43842	0.116327	1	0	0	8.13008	17.4906	ZNF365
regulation of DNA-dependent DNA replication (GO:0090329)	43842	0.116327	1	0	0	8.13008	17.4906	ZNF365
retinol metabolic process (GO:0042572)	43842	0.116327	1	0	0	8.13008	17.4906	DHRS9
regulation of cell communication by electrical coupling (GO:0010649)	43842	0.116327	1	0	0	8.13008	17.4906	HRC
epithelial structure maintenance (GO:0010669)	43842	0.116327	1	0	0	8.13008	17.4906	NOD2
regulation of interleukin-8 biosynthetic process (GO:0045414)	43842	0.116327	1	0	0	8.13008	17.4906	APOA2
negative regulation of leukocyte apoptotic process (GO:2000107)	43842	0.116327	1	0	0	8.13008	17.4906	NOD2
phospholipid efflux (GO:0033700)	43842	0.116327	1	0	0	8.13008	17.4906	APOA2
cell wall macromolecule catabolic process (GO:0016998)	43842	0.116327	1	0	0	8.13008	17.4906	SPACA3
peptidyl-methionine modification (GO:0018206)	43842	0.116327	1	0	0	8.13008	17.4906	APOA2
regulation of interleukin-1 beta production (GO:0032651)	43843	0.12539	1	0	0	7.50469	15.5822	NOD2
positive regulation of histone H3-K4 methylation (GO:0051571)	43843	0.12539	1	0	0	7.50469	15.5822	MYB
cellular response to low-density lipoprotein particle stimulus (GO:0071404)	43843	0.12539	1	0	0	7.50469	15.5822	FCER1G
negative regulation of hormone secretion (GO:0046888)	43843	0.12539	1	0	0	7.50469	15.5822	ADRA2B
regulation of neurotransmitter transport (GO:0051588)	43843	0.12539	1	0	0	7.50469	15.5822	CPLX4
regulation of NMDA receptor activity (GO:2000310)	43843	0.12539	1	0	0	7.50469	15.5822	CRHBP
high-density lipoprotein particle assembly (GO:0034380)	43843	0.12539	1	0	0	7.50469	15.5822	APOA2
regulation of oxidoreductase activity (GO:0051341)	43843	0.12539	1	0	0	7.50469	15.5822	NOD2
triglyceride-rich lipoprotein particle remodeling (GO:0034370)	43843	0.12539	1	0	0	7.50469	15.5822	APOA2
secretion (GO:0046903)	43843	0.12539	1	0	0	7.50469	15.5822	SLC22A16
synaptic vesicle localization (GO:0097479)	43843	0.12539	1	0	0	7.50469	15.5822	SYNDIG1
renal absorption (GO:0070293)	43843	0.12539	1	0	0	7.50469	15.5822	CLDN4
diacylglycerol metabolic process (GO:0046339)	43843	0.12539	1	0	0	7.50469	15.5822	APOA2
synaptic vesicle cycle (GO:0099504)	43843	0.12539	1	0	0	7.50469	15.5822	SYNDIG1
maintenance of gastrointestinal epithelium (GO:0030277)	43843	0.12539	1	0	0	7.50469	15.5822	NOD2
mitotic DNA integrity checkpoint (GO:0044774)	43843	0.12539	1	0	0	7.50469	15.5822	HUS1B
neuron fate commitment (GO:0048663)	43843	0.12539	1	0	0	7.50469	15.5822	PAX6
sensory perception of taste (GO:0050909)	43843	0.12539	1	0	0	7.50469	15.5822	GNAT1
regulation of retinoic acid receptor signaling pathway (GO:0048385)	43843	0.12539	1	0	0	7.50469	15.5822	CYP26C1
positive regulation of interleukin-17 production (GO:0032740)	43843	0.12539	1	0	0	7.50469	15.5822	NOD2
regulation of protein phosphorylation (GO:0001932)	5/261	0.13113	1	0	0	1.86898	3.79696	GDF15;HRC;INHBB;LEFTY2;PROM2
neutrophil activation (GO:0042119)	43844	0.134361	1	0	0	6.96864	13.9876	FCER1G
regulation of lipase activity (GO:0060191)	43844	0.134361	1	0	0	6.96864	13.9876	APOA2
estrogen metabolic process (GO:0008210)	43844	0.134361	1	0	0	6.96864	13.9876	HSD17B2
stem cell development (GO:0048864)	43844	0.134361	1	0	0	6.96864	13.9876	CYP26C1
platelet degranulation (GO:0002576)	3/124	0.134883	1	0	0	2.36035	4.72859	SELP;LEFTY2;SGPP2
negative regulation of multicellular organismal process (GO:0051241)	3/125	0.13722	1	0	0	2.34146	4.65055	CRHBP;GAL;APOA2
G-protein coupled receptor signaling pathway, coupled to cyclic nucleotide second messenger (GO:0007187)	3/125	0.13722	1	0	0	2.34146	4.65055	MTNR1A;GNAT1;ADRA2B
positive regulation of endocytosis (GO:0045807)	23408	0.13986	1	0	0	3.04878	5.9973	FCER1G;SPACA3
neural crest cell differentiation (GO:0014033)	43845	0.14324	1	0	0	6.50407	12.6389	CYP26C1
regulation of branching involved in ureteric bud morphogenesis (GO:0090189)	43845	0.14324	1	0	0	6.50407	12.6389	SIX2
mesenchymal cell development (GO:0014031)	43845	0.14324	1	0	0	6.50407	12.6389	CYP26C1
regulation of delayed rectifier potassium channel activity (GO:1902259)	43845	0.14324	1	0	0	6.50407	12.6389	NPPA
retinoic acid metabolic process (GO:0042573)	43845	0.14324	1	0	0	6.50407	12.6389	CYP26C1
vitamin D metabolic process (GO:0042359)	43845	0.14324	1	0	0	6.50407	12.6389	CYP11A1
digestive tract morphogenesis (GO:0048546)	43845	0.14324	1	0	0	6.50407	12.6389	SIX2
epithelial cilium movement (GO:0003351)	43845	0.14324	1	0	0	6.50407	12.6389	CFAP53
positive regulation of cysteine-type endopeptidase activity involved in apoptotic signaling pathway (GO:2001269)	43845	0.14324	1	0	0	6.50407	12.6389	TNFRSF10A
negative regulation of cytokine production involved in immune response (GO:0002719)	43845	0.14324	1	0	0	6.50407	12.6389	APOA2
phototransduction, visible light (GO:0007603)	43845	0.14324	1	0	0	6.50407	12.6389	GNAT1
base conversion or substitution editing (GO:0016553)	43845	0.14324	1	0	0	6.50407	12.6389	A1CF
intra-S DNA damage checkpoint (GO:0031573)	43845	0.14324	1	0	0	6.50407	12.6389	HUS1B
negative regulation of lipid catabolic process (GO:0050995)	43845	0.14324	1	0	0	6.50407	12.6389	APOA2
positive regulation of stress-activated protein kinase signaling cascade (GO:0070304)	43845	0.14324	1	0	0	6.50407	12.6389	NOD2
negative regulation of insulin secretion (GO:0046676)	43845	0.14324	1	0	0	6.50407	12.6389	INHBB
regulation of cardiac conduction (GO:1903779)	24504	0.15046	1	0	0	2.91227	5.51601	NPPA;HRC
C21-steroid hormone biosynthetic process (GO:0006700)	43846	0.152028	1	0	0	6.09756	11.4859	CYP11A1
negative regulation of transcription regulatory region DNA binding (GO:2000678)	43846	0.152028	1	0	0	6.09756	11.4859	ANKRD33
establishment of skin barrier (GO:0061436)	43846	0.152028	1	0	0	6.09756	11.4859	CLDN4
detection of visible light (GO:0009584)	43846	0.152028	1	0	0	6.09756	11.4859	GNAT1
positive regulation of leukocyte activation (GO:0002696)	43846	0.152028	1	0	0	6.09756	11.4859	SPACA3
leukocyte tethering or rolling (GO:0050901)	43846	0.152028	1	0	0	6.09756	11.4859	SELP
mRNA transcription from RNA polymerase II promoter (GO:0042789)	43846	0.152028	1	0	0	6.09756	11.4859	LMO2
activation of NF-kappaB-inducing kinase activity (GO:0007250)	43846	0.152028	1	0	0	6.09756	11.4859	TNFRSF10A
dendritic spine morphogenesis (GO:0060997)	43846	0.152028	1	0	0	6.09756	11.4859	ZNF365
regulation of water loss via skin (GO:0033561)	43846	0.152028	1	0	0	6.09756	11.4859	CLDN4
regulation of histone H3-K4 methylation (GO:0051569)	43846	0.152028	1	0	0	6.09756	11.4859	MYB
leukocyte adhesion to vascular endothelial cell (GO:0061756)	43846	0.152028	1	0	0	6.09756	11.4859	SELP
negative regulation of cysteine-type endopeptidase activity involved in apoptotic process (GO:0043154)	24869	0.154028	1	0	0	2.86944	5.36763	FABP1;TNFRSF10A
negative regulation of phosphatase activity (GO:0010923)	24869	0.154028	1	0	0	2.86944	5.36763	PPP4R4;PCDH11X
cholesterol metabolic process (GO:0008203)	24869	0.154028	1	0	0	2.86944	5.36763	CYP11A1;APOA2
response to organic cyclic compound (GO:0014070)	25235	0.157613	1	0	0	2.82785	5.22477	PAQR9;ALPL
adenylate cyclase-modulating G-protein coupled receptor signaling pathway (GO:0007188)	3/134	0.158845	1	0	0	2.1842	4.01855	UCN2;GNAT1;ADRA2B
regulation of cardiac muscle contraction by regulation of the release of sequestered calcium ion (GO:0010881)	43847	0.160727	1	0	0	5.73888	10.491	HRC
high-density lipoprotein particle remodeling (GO:0034375)	43847	0.160727	1	0	0	5.73888	10.491	APOA2
negative regulation of cell development (GO:0010721)	43847	0.160727	1	0	0	5.73888	10.491	PAX6
reverse cholesterol transport (GO:0043691)	43847	0.160727	1	0	0	5.73888	10.491	APOA2
phospholipid catabolic process (GO:0009395)	43847	0.160727	1	0	0	5.73888	10.491	APOA2
positive regulation of macrophage activation (GO:0043032)	43847	0.160727	1	0	0	5.73888	10.491	SPACA3
regulation of lipid catabolic process (GO:0050994)	43847	0.160727	1	0	0	5.73888	10.491	APOA2
negative regulation of phosphoprotein phosphatase activity (GO:0032515)	43847	0.160727	1	0	0	5.73888	10.491	PPP4R4
DNA replication checkpoint (GO:0000076)	43847	0.160727	1	0	0	5.73888	10.491	HUS1B
neuropeptide signaling pathway (GO:0007218)	25600	0.161214	1	0	0	2.78746	5.08717	GAL;NPPA
interferon-gamma-mediated signaling pathway (GO:0060333)	25600	0.161214	1	0	0	2.78746	5.08717	HLA-A;HLA-DQB1
regulation of cation channel activity (GO:2001257)	25965	0.164829	1	0	0	2.7482	4.95457	CRHBP;HRC
defense response to Gram-negative bacterium (GO:0050829)	25965	0.164829	1	0	0	2.7482	4.95457	SELP;SPACA3
negative regulation of cysteine-type endopeptidase activity (GO:2000117)	26330	0.168459	1	0	0	2.71003	4.82672	FABP1;TNFRSF10A
response to metal ion (GO:0010038)	26330	0.168459	1	0	0	2.71003	4.82672	SLC30A2;ZACN
regulation of epithelial cell proliferation (GO:0050678)	26330	0.168459	1	0	0	2.71003	4.82672	CDKN1C;NOD2
anterior/posterior axis specification (GO:0009948)	43848	0.169337	1	0	0	5.42005	9.62529	SIX2
insulin secretion (GO:0030073)	43848	0.169337	1	0	0	5.42005	9.62529	GAL
positive regulation of cyclic nucleotide biosynthetic process (GO:0030804)	43848	0.169337	1	0	0	5.42005	9.62529	MTNR1A
organelle fusion (GO:0048284)	43848	0.169337	1	0	0	5.42005	9.62529	CYP26C1
regulation of cardiac muscle cell membrane repolarization (GO:0099623)	43848	0.169337	1	0	0	5.42005	9.62529	NPPA
regulation of spindle organization (GO:0090224)	43848	0.169337	1	0	0	5.42005	9.62529	ANKRD53
response to nutrient levels (GO:0031667)	43848	0.169337	1	0	0	5.42005	9.62529	UCN2
positive regulation of metabolic process (GO:0009893)	43848	0.169337	1	0	0	5.42005	9.62529	NOD2
calcium-mediated signaling using intracellular calcium source (GO:0035584)	43848	0.169337	1	0	0	5.42005	9.62529	SELP
negative regulation of protein dephosphorylation (GO:0035308)	43848	0.169337	1	0	0	5.42005	9.62529	PPP4R4
positive regulation of lipid catabolic process (GO:0050996)	43848	0.169337	1	0	0	5.42005	9.62529	APOA2
positive regulation of transforming growth factor beta receptor signaling pathway (GO:0030511)	43849	0.177859	1	0	0	5.13479	8.86658	CDKN1C
primary alcohol metabolic process (GO:0034308)	43849	0.177859	1	0	0	5.13479	8.86658	DHRS9
negative regulation of phosphate metabolic process (GO:0045936)	43849	0.177859	1	0	0	5.13479	8.86658	CDKN1C
positive regulation of oxidoreductase activity (GO:0051353)	43849	0.177859	1	0	0	5.13479	8.86658	NOD2
negative regulation of lipid metabolic process (GO:0045833)	43849	0.177859	1	0	0	5.13479	8.86658	APOA2
positive regulation of epithelial cell differentiation (GO:0030858)	43849	0.177859	1	0	0	5.13479	8.86658	TMEM100
positive regulation of blood coagulation (GO:0030194)	43849	0.177859	1	0	0	5.13479	8.86658	SELP
positive regulation of cellular response to transforming growth factor beta stimulus (GO:1903846)	43849	0.177859	1	0	0	5.13479	8.86658	CDKN1C
morphogenesis of an epithelium (GO:0002009)	43849	0.177859	1	0	0	5.13479	8.86658	WNT10A
activin receptor signaling pathway (GO:0032924)	43849	0.177859	1	0	0	5.13479	8.86658	INHBB
cell-cell adhesion via plasma-membrane adhesion molecules (GO:0098742)	3/142	0.178878	1	0	0	2.06115	3.54734	SELP;CLDN4;CLDN7
cAMP-mediated signaling (GO:0019933)	27426	0.179428	1	0	0	2.60163	4.46954	GAL;UCN2
retinoid metabolic process (GO:0001523)	27426	0.179428	1	0	0	2.60163	4.46954	DHRS9;APOA2
transforming growth factor beta receptor signaling pathway (GO:0007179)	27791	0.183109	1	0	0	2.56739	4.3586	GDF15;LEFTY2
regulation of hematopoietic stem cell differentiation (GO:1902036)	27791	0.183109	1	0	0	2.56739	4.3586	MYB;LMO2
cellular response to estradiol stimulus (GO:0071392)	43850	0.186294	1	0	0	4.87805	8.19722	CRHBP
immune response-activating cell surface receptor signaling pathway (GO:0002429)	43850	0.186294	1	0	0	4.87805	8.19722	FCER1G
adrenergic receptor signaling pathway (GO:0071875)	43850	0.186294	1	0	0	4.87805	8.19722	ADRA2B
embryonic digestive tract development (GO:0048566)	43850	0.186294	1	0	0	4.87805	8.19722	SIX2
regulation of cholesterol transport (GO:0032374)	43850	0.186294	1	0	0	4.87805	8.19722	APOA2
androgen metabolic process (GO:0008209)	43850	0.186294	1	0	0	4.87805	8.19722	DHRS9
adenylate cyclase-activating adrenergic receptor signaling pathway (GO:0071880)	43850	0.186294	1	0	0	4.87805	8.19722	ADRA2B
regulation of hematopoietic progenitor cell differentiation (GO:1901532)	28157	0.1868	1	0	0	2.53405	4.25142	MYB;LMO2
adenylate cyclase-activating G-protein coupled receptor signaling pathway (GO:0007189)	28522	0.190502	1	0	0	2.50156	4.14782	UCN2;ADRA2B
antigen processing and presentation of exogenous peptide antigen via MHC class I (GO:0042590)	28522	0.190502	1	0	0	2.50156	4.14782	FCER1G;HLA-A
visual perception (GO:0007601)	28522	0.190502	1	0	0	2.50156	4.14782	PAX6;GNAT1
steroid biosynthetic process (GO:0006694)	28887	0.194214	1	0	0	2.4699	4.04766	CYP11A1;HSD17B2
cation transport (GO:0006812)	28887	0.194214	1	0	0	2.4699	4.04766	SLC22A16;SLC38A5
epoxygenase P450 pathway (GO:0019373)	43851	0.194643	1	0	0	4.64576	7.60321	CYP2E1
zinc II ion transport (GO:0006829)	43851	0.194643	1	0	0	4.64576	7.60321	SLC30A2
mRNA transcription (GO:0009299)	43851	0.194643	1	0	0	4.64576	7.60321	LMO2
regulation of interleukin-17 production (GO:0032660)	43851	0.194643	1	0	0	4.64576	7.60321	NOD2
negative regulation of cytokine biosynthetic process (GO:0042036)	43851	0.194643	1	0	0	4.64576	7.60321	INHBB
regulation of cardiac muscle contraction by calcium ion signaling (GO:0010882)	43851	0.194643	1	0	0	4.64576	7.60321	HRC
sterol transport (GO:0015918)	43851	0.194643	1	0	0	4.64576	7.60321	APOA2
regulation of macrophage activation (GO:0043030)	43851	0.194643	1	0	0	4.64576	7.60321	SPACA3
cellular response to alkaloid (GO:0071312)	43851	0.194643	1	0	0	4.64576	7.60321	CRHBP
negative regulation of cyclin-dependent protein kinase activity (GO:1904030)	43851	0.194643	1	0	0	4.64576	7.60321	CDKN1C
positive regulation of lipid metabolic process (GO:0045834)	43851	0.194643	1	0	0	4.64576	7.60321	APOA2
cellular response to hormone stimulus (GO:0032870)	29252	0.197935	1	0	0	2.43902	3.95077	CYP11A1;LMO2
epidermis development (GO:0008544)	29618	0.201665	1	0	0	2.40891	3.85702	WNT10A;KRT5
sensory perception of light stimulus (GO:0050953)	29618	0.201665	1	0	0	2.40891	3.85702	PAX6;GNAT1
negative regulation of nervous system development (GO:0051961)	43852	0.202906	1	0	0	4.43459	7.07322	PAX6
positive regulation of interleukin-10 production (GO:0032733)	43852	0.202906	1	0	0	4.43459	7.07322	NOD2
triglyceride catabolic process (GO:0019433)	43852	0.202906	1	0	0	4.43459	7.07322	FABP1
regulation of cytokine production involved in inflammatory response (GO:1900015)	43852	0.202906	1	0	0	4.43459	7.07322	NOD2
C-terminal protein amino acid modification (GO:0018410)	29983	0.205403	1	0	0	2.37954	3.76628	FOLH1;ALPL
exogenous drug catabolic process (GO:0042738)	43853	0.211085	1	0	0	4.24178	6.59806	CYP2E1
mitotic G2/M transition checkpoint (GO:0044818)	43853	0.211085	1	0	0	4.24178	6.59806	HUS1B
cholesterol efflux (GO:0033344)	43853	0.211085	1	0	0	4.24178	6.59806	APOA2
regulation of release of sequestered calcium ion into cytosol by sarcoplasmic reticulum (GO:0010880)	43853	0.211085	1	0	0	4.24178	6.59806	HRC
cellular response to ammonium ion (GO:0071242)	43853	0.211085	1	0	0	4.24178	6.59806	CRHBP
positive regulation of blood circulation (GO:1903524)	43853	0.211085	1	0	0	4.24178	6.59806	HRC
regulation of ion homeostasis (GO:2000021)	43853	0.211085	1	0	0	4.24178	6.59806	SLC30A2
zinc II ion transmembrane transport (GO:0071577)	43853	0.211085	1	0	0	4.24178	6.59806	SLC30A2
positive regulation of histone methylation (GO:0031062)	43854	0.219181	1	0	0	4.06504	6.17015	MYB
positive regulation of microtubule polymerization (GO:0031116)	43854	0.219181	1	0	0	4.06504	6.17015	ANKRD53
dendritic spine organization (GO:0097061)	43854	0.219181	1	0	0	4.06504	6.17015	ZNF365
positive regulation of microtubule polymerization or depolymerization (GO:0031112)	43854	0.219181	1	0	0	4.06504	6.17015	ANKRD53
positive regulation of immune effector process (GO:0002699)	43854	0.219181	1	0	0	4.06504	6.17015	MYB
cellular lipid catabolic process (GO:0044242)	43854	0.219181	1	0	0	4.06504	6.17015	APOA2
positive regulation of purine nucleotide biosynthetic process (GO:1900373)	43854	0.219181	1	0	0	4.06504	6.17015	MTNR1A
cGMP biosynthetic process (GO:0006182)	43854	0.219181	1	0	0	4.06504	6.17015	NPPA
negative regulation of developmental growth (GO:0048640)	43854	0.219181	1	0	0	4.06504	6.17015	GAL
cytoplasmic pattern recognition receptor signaling pathway (GO:0002753)	43854	0.219181	1	0	0	4.06504	6.17015	NOD2
drug catabolic process (GO:0042737)	43854	0.219181	1	0	0	4.06504	6.17015	CYP2E1
organic cation transport (GO:0015695)	43854	0.219181	1	0	0	4.06504	6.17015	SLC22A16
organic substance transport (GO:0071702)	31809	0.224196	1	0	0	2.24278	3.35348	SLC22A16;ABCA9
regulation of interleukin-10 production (GO:0032653)	43855	0.227194	1	0	0	3.90244	5.78322	NOD2
regulation of voltage-gated calcium channel activity (GO:1901385)	43855	0.227194	1	0	0	3.90244	5.78322	NPPA
L-amino acid transport (GO:0015807)	43855	0.227194	1	0	0	3.90244	5.78322	SLC38A5
positive regulation of phosphatidylinositol 3-kinase activity (GO:0043552)	43855	0.227194	1	0	0	3.90244	5.78322	NOD2
monocarboxylic acid catabolic process (GO:0072329)	43855	0.227194	1	0	0	3.90244	5.78322	CYP26C1
nucleotide-binding domain, leucine rich repeat containing receptor signaling pathway (GO:0035872)	43855	0.227194	1	0	0	3.90244	5.78322	NOD2
positive regulation of interleukin-1 beta secretion (GO:0050718)	43855	0.227194	1	0	0	3.90244	5.78322	NOD2
peptide hormone secretion (GO:0030072)	43855	0.227194	1	0	0	3.90244	5.78322	GAL
neutral amino acid transport (GO:0015804)	43855	0.227194	1	0	0	3.90244	5.78322	SLC38A5
regulation of ryanodine-sensitive calcium-release channel activity (GO:0060314)	43855	0.227194	1	0	0	3.90244	5.78322	HRC
regulation of stem cell differentiation (GO:2000736)	32174	0.227972	1	0	0	2.21729	3.27835	MYB;LMO2
defense response to bacterium (GO:0042742)	4/241	0.234797	1	0	0	1.61927	2.34638	SELP;FCER1G;SPACA3;NOD2
T cell activation involved in immune response (GO:0002286)	43856	0.235125	1	0	0	3.75235	5.43204	FCER1G
positive regulation of synapse assembly (GO:0051965)	43856	0.235125	1	0	0	3.75235	5.43204	SYNDIG1
regulation of rhodopsin mediated signaling pathway (GO:0022400)	43856	0.235125	1	0	0	3.75235	5.43204	GNAT1
regulation of transcription regulatory region DNA binding (GO:2000677)	43856	0.235125	1	0	0	3.75235	5.43204	ANKRD33
fat-soluble vitamin metabolic process (GO:0006775)	43856	0.235125	1	0	0	3.75235	5.43204	CYP11A1
regulation of calcium ion transmembrane transporter activity (GO:1901019)	43857	0.242975	1	0	0	3.61337	5.11218	HRC
regulation of neurotransmitter secretion (GO:0046928)	43857	0.242975	1	0	0	3.61337	5.11218	CPLX4
positive regulation of lipid kinase activity (GO:0090218)	43857	0.242975	1	0	0	3.61337	5.11218	NOD2
response to hexose (GO:0009746)	43857	0.242975	1	0	0	3.61337	5.11218	APOA2
leukocyte cell-cell adhesion (GO:0007159)	43857	0.242975	1	0	0	3.61337	5.11218	SELP
extrinsic apoptotic signaling pathway via death domain receptors (GO:0008625)	43857	0.242975	1	0	0	3.61337	5.11218	TNFRSF10A
regulation of double-strand break repair via homologous recombination (GO:0010569)	43857	0.242975	1	0	0	3.61337	5.11218	ZNF365
regulation of cysteine-type endopeptidase activity involved in apoptotic process (GO:0043281)	34001	0.246907	1	0	0	2.09809	2.93469	FABP1;TNFRSF10A
positive regulation of protein phosphorylation (GO:0001934)	6/412	0.248599	1	0	0	1.42079	1.97762	GDF15;INHBB;TNFRSF10A;LEFTY2;ADRA2B;PROM2
skin development (GO:0043588)	34366	0.250702	1	0	0	2.07577	2.8718	CLDN4;WNT10A
negative regulation of endocytosis (GO:0045806)	43858	0.250745	1	0	0	3.48432	4.81992	PROM2
positive regulation of phospholipid metabolic process (GO:1903727)	43858	0.250745	1	0	0	3.48432	4.81992	NOD2
cellular response to hydrogen peroxide (GO:0070301)	43858	0.250745	1	0	0	3.48432	4.81992	FABP1
regulation of NIK/NF-kappaB signaling (GO:1901222)	43858	0.250745	1	0	0	3.48432	4.81992	NOD2
nucleotide-binding oligomerization domain containing signaling pathway (GO:0070423)	43858	0.250745	1	0	0	3.48432	4.81992	NOD2
calcium ion import (GO:0070509)	43858	0.250745	1	0	0	3.48432	4.81992	NALCN
cellular amino acid biosynthetic process (GO:0008652)	43858	0.250745	1	0	0	3.48432	4.81992	FOLH1
cGMP metabolic process (GO:0046068)	43858	0.250745	1	0	0	3.48432	4.81992	NPPA
regulation of heart contraction (GO:0008016)	34731	0.254499	1	0	0	2.05392	2.8107	NPPA;HRC
amino acid transmembrane transport (GO:0003333)	43859	0.258436	1	0	0	3.36417	4.55209	SLC38A5
determination of bilateral symmetry (GO:0009855)	43859	0.258436	1	0	0	3.36417	4.55209	CFAP53
positive regulation of interleukin-1 secretion (GO:0050716)	43859	0.258436	1	0	0	3.36417	4.55209	NOD2
inflammatory response (GO:0006954)	4/252	0.259239	1	0	0	1.54859	2.0906	CRHBP;TNFRSF10A;NOD2;ABCF1
antigen processing and presentation of exogenous peptide antigen (GO:0002478)	35462	0.262096	1	0	0	2.01157	2.69358	FCER1G;HLA-DQB1
antigen processing and presentation of exogenous peptide antigen via MHC class II (GO:0019886)	35462	0.262096	1	0	0	2.01157	2.69358	FCER1G;HLA-DQB1
response to molecule of bacterial origin (GO:0002237)	35827	0.265895	1	0	0	1.99104	2.63744	SELP;TNFRSF10A
antigen processing and presentation of peptide antigen via MHC class II (GO:0002495)	35827	0.265895	1	0	0	1.99104	2.63744	FCER1G;HLA-DQB1
positive regulation of cation channel activity (GO:2001259)	43860	0.266048	1	0	0	3.25203	4.30595	GAL
response to estradiol (GO:0032355)	43860	0.266048	1	0	0	3.25203	4.30595	CRHBP
regulation of blood coagulation (GO:0030193)	43860	0.266048	1	0	0	3.25203	4.30595	FCER1G
activation of protein kinase B activity (GO:0032148)	43860	0.266048	1	0	0	3.25203	4.30595	ADRA2B
cyclic purine nucleotide metabolic process (GO:0052652)	43860	0.266048	1	0	0	3.25203	4.30595	NPPA
regulation of cation transmembrane transport (GO:1904062)	43860	0.266048	1	0	0	3.25203	4.30595	HRC
cellular response to cAMP (GO:0071320)	43860	0.266048	1	0	0	3.25203	4.30595	CRHBP
cellular response to drug (GO:0035690)	43860	0.266048	1	0	0	3.25203	4.30595	CRHBP
negative regulation of transferase activity (GO:0051348)	43860	0.266048	1	0	0	3.25203	4.30595	CDKN1C
regulation of lipid metabolic process (GO:0019216)	2/100	0.273494	1	0	0	1.95122	2.52971	FABP1;APOA2
positive regulation of interleukin-1 beta production (GO:0032731)	43861	0.273582	1	0	0	3.14713	4.07916	NOD2
negative regulation of extrinsic apoptotic signaling pathway via death domain receptors (GO:1902042)	43861	0.273582	1	0	0	3.14713	4.07916	TNFRSF10A
dendrite morphogenesis (GO:0048813)	11689	0.28104	1	0	0	3.04878	3.86969	ZNF365
cyclic-nucleotide-mediated signaling (GO:0019935)	11689	0.28104	1	0	0	3.04878	3.86969	GAL
regulation of glutamate receptor signaling pathway (GO:1900449)	11689	0.28104	1	0	0	3.04878	3.86969	CRHBP
phosphatidylcholine biosynthetic process (GO:0006656)	11689	0.28104	1	0	0	3.04878	3.86969	APOA2
negative regulation of receptor activity (GO:2000272)	11689	0.28104	1	0	0	3.04878	3.86969	CRHBP
positive regulation of tumor necrosis factor superfamily cytokine production (GO:1903557)	11689	0.28104	1	0	0	3.04878	3.86969	NOD2
organonitrogen compound biosynthetic process (GO:1901566)	3/181	0.283817	1	0	0	1.61703	2.03653	FOLH1;APOA2;SGPP2
regulation of DNA recombination (GO:0000018)	12055	0.288421	1	0	0	2.95639	3.67579	ZNF365
regulation of phosphatidylinositol 3-kinase activity (GO:0043551)	12055	0.288421	1	0	0	2.95639	3.67579	NOD2
negative regulation of neurogenesis (GO:0050768)	12055	0.288421	1	0	0	2.95639	3.67579	PAX6
regulation of neurotransmitter receptor activity (GO:0099601)	12055	0.288421	1	0	0	2.95639	3.67579	CRHBP
embryonic organ morphogenesis (GO:0048562)	12055	0.288421	1	0	0	2.95639	3.67579	SIX2
positive regulation of catalytic activity (GO:0043085)	12055	0.288421	1	0	0	2.95639	3.67579	NOD2
positive regulation of Notch signaling pathway (GO:0045747)	12055	0.288421	1	0	0	2.95639	3.67579	NOD2
regulation of programmed cell death (GO:0043067)	4/268	0.295603	1	0	0	1.45613	1.77465	GDF15;INHBB;TNFRSF10A;LEFTY2
regulation of double-strand break repair (GO:2000779)	12420	0.295726	1	0	0	2.86944	3.4959	ZNF365
regulation of interleukin-1 beta secretion (GO:0050706)	12420	0.295726	1	0	0	2.86944	3.4959	NOD2
regulation of interleukin-8 production (GO:0032677)	12420	0.295726	1	0	0	2.86944	3.4959	NOD2
negative regulation of DNA binding (GO:0043392)	12420	0.295726	1	0	0	2.86944	3.4959	ANKRD33
response to peptide (GO:1901652)	12420	0.295726	1	0	0	2.86944	3.4959	NOD2
positive regulation of cellular component organization (GO:0051130)	2/106	0.296259	1	0	0	1.84077	2.23934	SYNDIG1;PROM2
regulation of response to external stimulus (GO:0032101)	2/107	0.300045	1	0	0	1.82357	2.19526	GNAT1;NOD2
regulation of cyclin-dependent protein kinase activity (GO:1904029)	12785	0.302958	1	0	0	2.78746	3.32868	CDKN1C
regulation of phosphoprotein phosphatase activity (GO:0043666)	12785	0.302958	1	0	0	2.78746	3.32868	PPP4R4
carboxylic acid transmembrane transport (GO:1905039)	12785	0.302958	1	0	0	2.78746	3.32868	SLC38A5
regulation of mitotic spindle organization (GO:0060236)	12785	0.302958	1	0	0	2.78746	3.32868	ANKRD53
regulation of microtubule polymerization (GO:0031113)	12785	0.302958	1	0	0	2.78746	3.32868	ANKRD53
regulation of synapse assembly (GO:0051963)	12785	0.302958	1	0	0	2.78746	3.32868	SYNDIG1
regulation of cardiac muscle contraction (GO:0055117)	12785	0.302958	1	0	0	2.78746	3.32868	NPPA
anatomical structure homeostasis (GO:0060249)	12785	0.302958	1	0	0	2.78746	3.32868	ZNF365
flagellated sperm motility (GO:0030317)	12785	0.302958	1	0	0	2.78746	3.32868	SLC22A16
neural crest cell development (GO:0014032)	12785	0.302958	1	0	0	2.78746	3.32868	CYP26C1
protein complex assembly (GO:0006461)	3/189	0.306157	1	0	0	1.54859	1.83299	NCF1C;NOXO1;NOD2
sodium ion transmembrane transport (GO:0035725)	13150	0.310115	1	0	0	2.71003	3.17293	NALCN
sodium-independent organic anion transport (GO:0043252)	13516	0.317199	1	0	0	2.63678	3.02762	SLC22A16
positive regulation of multi-organism process (GO:0043902)	13516	0.317199	1	0	0	2.63678	3.02762	INHBB
T cell differentiation (GO:0030217)	13881	0.32421	1	0	0	2.56739	2.89182	FCER1G
membrane depolarization during action potential (GO:0086010)	13881	0.32421	1	0	0	2.56739	2.89182	NALCN
mitotic DNA damage checkpoint (GO:0044773)	14246	0.331151	1	0	0	2.50156	2.76468	HUS1B
regulation of extrinsic apoptotic signaling pathway via death domain receptors (GO:1902041)	14246	0.331151	1	0	0	2.50156	2.76468	TNFRSF10A
cellular response to interferon-gamma (GO:0071346)	2/116	0.333932	1	0	0	1.68209	1.84494	HLA-A;HLA-DQB1
positive regulation of cytokine biosynthetic process (GO:0042108)	14611	0.33802	1	0	0	2.43902	2.64549	APOA2
positive regulation of mitotic nuclear division (GO:0045840)	14611	0.33802	1	0	0	2.43902	2.64549	RGPD4
response to peptide hormone (GO:0043434)	14611	0.33802	1	0	0	2.43902	2.64549	CYP11A1
response to cAMP (GO:0051591)	14611	0.33802	1	0	0	2.43902	2.64549	CRHBP
regulation of cellular localization (GO:0060341)	14611	0.33802	1	0	0	2.43902	2.64549	CPLX4
negative regulation of catabolic process (GO:0009895)	14611	0.33802	1	0	0	2.43902	2.64549	APOA2
negative regulation of cytokine secretion (GO:0050710)	14611	0.33802	1	0	0	2.43902	2.64549	APOA2
positive regulation of protein serine/threonine kinase activity (GO:0071902)	2/118	0.341404	1	0	0	1.65358	1.77708	TNFRSF10A;NOD2
chemical synaptic transmission (GO:0007268)	4/289	0.344182	1	0	0	1.35032	1.44024	PCDHB18P;CRHBP;ZACN;APBA2
odontogenesis (GO:0042476)	14977	0.344818	1	0	0	2.37954	2.53358	WNT10A
regulation of calcium-mediated signaling (GO:0050848)	14977	0.344818	1	0	0	2.37954	2.53358	HRC
peptide transport (GO:0015833)	14977	0.344818	1	0	0	2.37954	2.53358	ZG16
regulation of stress-activated MAPK cascade (GO:0032872)	14977	0.344818	1	0	0	2.37954	2.53358	NOD2
calcium-dependent cell-cell adhesion via plasma membrane cell adhesion molecules (GO:0016339)	14977	0.344818	1	0	0	2.37954	2.53358	SELP
negative regulation of proteolysis (GO:0045861)	14977	0.344818	1	0	0	2.37954	2.53358	TM4SF20
negative regulation of cell projection organization (GO:0031345)	14977	0.344818	1	0	0	2.37954	2.53358	ZNF365
telomere organization (GO:0032200)	14977	0.344818	1	0	0	2.37954	2.53358	ZNF365
negative regulation of protein secretion (GO:0050709)	15342	0.351548	1	0	0	2.32288	2.42836	INHBB
regulation of interleukin-6 production (GO:0032675)	15342	0.351548	1	0	0	2.32288	2.42836	NOD2
cellular response to calcium ion (GO:0071277)	15342	0.351548	1	0	0	2.32288	2.42836	CRHBP
determination of left/right symmetry (GO:0007368)	15342	0.351548	1	0	0	2.32288	2.42836	CFAP53
mitotic metaphase plate congression (GO:0007080)	15707	0.358208	1	0	0	2.26886	2.3293	ANKRD53
response to hydrogen peroxide (GO:0042542)	15707	0.358208	1	0	0	2.26886	2.3293	FABP1
positive regulation of interleukin-6 production (GO:0032755)	15707	0.358208	1	0	0	2.26886	2.3293	NOD2
membrane depolarization (GO:0051899)	15707	0.358208	1	0	0	2.26886	2.3293	NALCN
eye development (GO:0001654)	15707	0.358208	1	0	0	2.26886	2.3293	PAX6
metaphase plate congression (GO:0051310)	16072	0.364801	1	0	0	2.21729	2.23593	ANKRD53
negative regulation of immune response (GO:0050777)	16072	0.364801	1	0	0	2.21729	2.23593	NOD2
cholesterol transport (GO:0030301)	16072	0.364801	1	0	0	2.21729	2.23593	APOA2
carboxylic acid biosynthetic process (GO:0046394)	16072	0.364801	1	0	0	2.21729	2.23593	FOLH1
negative regulation of immune system process (GO:0002683)	16072	0.364801	1	0	0	2.21729	2.23593	NOD2
response to glucose (GO:0009749)	17168	0.384177	1	0	0	2.07577	1.98579	APOA2
positive regulation of tumor necrosis factor production (GO:0032760)	17168	0.384177	1	0	0	2.07577	1.98579	NOD2
amino acid transport (GO:0006865)	17533	0.390504	1	0	0	2.03252	1.91121	SLC38A5
cellular response to mechanical stimulus (GO:0071260)	17533	0.390504	1	0	0	2.03252	1.91121	TNFRSF10A
cilium movement (GO:0003341)	17899	0.396766	1	0	0	1.99104	1.84053	CFAP53
regulation of reactive oxygen species metabolic process (GO:2000377)	17899	0.396766	1	0	0	1.99104	1.84053	NOXO1
regulation of release of sequestered calcium ion into cytosol (GO:0051279)	17899	0.396766	1	0	0	1.99104	1.84053	HRC
receptor internalization (GO:0031623)	18264	0.402965	1	0	0	1.95122	1.77348	FCER1G
arachidonic acid metabolic process (GO:0019369)	18629	0.4091	1	0	0	1.91296	1.7098	CYP2E1
negative regulation of neuron projection development (GO:0010977)	18629	0.4091	1	0	0	1.91296	1.7098	ZNF365
carboxylic acid transport (GO:0046942)	18629	0.4091	1	0	0	1.91296	1.7098	SLC38A5
telomere maintenance (GO:0000723)	18629	0.4091	1	0	0	1.91296	1.7098	ZNF365
positive regulation of nervous system development (GO:0051962)	18994	0.415172	1	0	0	1.87617	1.64927	SYNDIG1
regulation of calcium ion transport (GO:0051924)	18994	0.415172	1	0	0	1.87617	1.64927	HRC
cellular response to growth factor stimulus (GO:0071363)	2/139	0.417928	1	0	0	1.40376	1.2247	TMEM100;WNT10A
regulation of primary metabolic process (GO:0080090)	2/139	0.417928	1	0	0	1.40376	1.2247	FABP1;APOA2
neuron differentiation (GO:0030182)	2/139	0.417928	1	0	0	1.40376	1.2247	WNT10A;PAX6
positive regulation of phosphatidylinositol 3-kinase signaling (GO:0014068)	19360	0.421182	1	0	0	1.84077	1.5917	SELP
neutrophil chemotaxis (GO:0030593)	19360	0.421182	1	0	0	1.84077	1.5917	FCER1G
inorganic cation transmembrane transport (GO:0098662)	2/140	0.421466	1	0	0	1.39373	1.2042	SLC30A2;NALCN
negative regulation of cellular component organization (GO:0051129)	19725	0.427131	1	0	0	1.80668	1.53688	APOA2
action potential (GO:0001508)	19725	0.427131	1	0	0	1.80668	1.53688	NALCN
activation of protein kinase activity (GO:0032147)	3/233	0.428322	1	0	0	1.25615	1.06506	TNFRSF10A;NOD2;ADRA2B
fat cell differentiation (GO:0045444)	20090	0.433018	1	0	0	1.77384	1.48466	INHBB
regulation of secretion by cell (GO:1903530)	20455	0.438846	1	0	0	1.74216	1.43486	CPLX4
protein import (GO:0017038)	20455	0.438846	1	0	0	1.74216	1.43486	RGPD4
anion transport (GO:0006820)	20455	0.438846	1	0	0	1.74216	1.43486	SLC22A16
granulocyte chemotaxis (GO:0071621)	20455	0.438846	1	0	0	1.74216	1.43486	FCER1G
cellular defense response (GO:0006968)	20455	0.438846	1	0	0	1.74216	1.43486	FCMR
glycosaminoglycan catabolic process (GO:0006027)	20455	0.438846	1	0	0	1.74216	1.43486	SPACA3
skeletal system development (GO:0001501)	2/146	0.442459	1	0	0	1.33645	1.08975	ALPL;SGPP2
response to retinoic acid (GO:0032526)	20821	0.444614	1	0	0	1.7116	1.38733	HSD17B2
regulation of neurogenesis (GO:0050767)	20821	0.444614	1	0	0	1.7116	1.38733	PAX6
anterograde trans-synaptic signaling (GO:0098916)	3/240	0.447202	1	0	0	1.21951	0.981396	PCDHB18P;ZACN;APBA2
phospholipid transport (GO:0015914)	21186	0.450323	1	0	0	1.68209	1.34195	APOA2
neutrophil migration (GO:1990266)	21186	0.450323	1	0	0	1.68209	1.34195	FCER1G
cholesterol homeostasis (GO:0042632)	21186	0.450323	1	0	0	1.68209	1.34195	APOA2
sterol homeostasis (GO:0055092)	21186	0.450323	1	0	0	1.68209	1.34195	APOA2
receptor metabolic process (GO:0043112)	21186	0.450323	1	0	0	1.68209	1.34195	FCER1G
response to light stimulus (GO:0009416)	21186	0.450323	1	0	0	1.68209	1.34195	GNAT1
sodium ion transport (GO:0006814)	21186	0.450323	1	0	0	1.68209	1.34195	NALCN
renal system development (GO:0072001)	21551	0.455973	1	0	0	1.65358	1.29859	SIX2
regulation of extrinsic apoptotic signaling pathway (GO:2001236)	21551	0.455973	1	0	0	1.65358	1.29859	TNFRSF10A
membrane lipid biosynthetic process (GO:0046467)	21916	0.461566	1	0	0	1.62602	1.25712	SGPP2
muscle organ development (GO:0007517)	21916	0.461566	1	0	0	1.62602	1.25712	ITGB1BP2
spermatogenesis (GO:0007283)	2/153	0.466412	1	0	0	1.27531	0.972658	SOHLH2;TSSK3
regulation of tumor necrosis factor production (GO:0032680)	22282	0.467102	1	0	0	1.59936	1.21745	NOD2
male gamete generation (GO:0048232)	2/154	0.469785	1	0	0	1.26703	0.957214	SOHLH2;TSSK3
diterpenoid metabolic process (GO:0016101)	22647	0.472581	1	0	0	1.57356	1.17946	APOA2
stress-activated MAPK cascade (GO:0051403)	22647	0.472581	1	0	0	1.57356	1.17946	NOD2
establishment of protein localization to organelle (GO:0072594)	22647	0.472581	1	0	0	1.57356	1.17946	RGPD4
positive regulation of catabolic process (GO:0009896)	22647	0.472581	1	0	0	1.57356	1.17946	APOA2
response to lipopolysaccharide (GO:0032496)	2/155	0.473144	1	0	0	1.25885	0.942067	SELP;TNFRSF10A
synapse assembly (GO:0007416)	23012	0.478003	1	0	0	1.54859	1.14307	PCDHB18P
kidney development (GO:0001822)	23012	0.478003	1	0	0	1.54859	1.14307	SIX2
regulation of proteolysis (GO:0030162)	23012	0.478003	1	0	0	1.54859	1.14307	TM4SF20
negative regulation of dephosphorylation (GO:0035305)	23012	0.478003	1	0	0	1.54859	1.14307	PCDH11X
carbohydrate homeostasis (GO:0033500)	23012	0.478003	1	0	0	1.54859	1.14307	PAX6
positive regulation of cell projection organization (GO:0031346)	23012	0.478003	1	0	0	1.54859	1.14307	PROM2
cellular response to decreased oxygen levels (GO:0036294)	23377	0.483371	1	0	0	1.52439	1.10819	FABP1
positive regulation of protein polymerization (GO:0032273)	23377	0.483371	1	0	0	1.52439	1.10819	ANKRD53
negative regulation of neuron differentiation (GO:0045665)	23377	0.483371	1	0	0	1.52439	1.10819	ZNF365
cellular response to reactive oxygen species (GO:0034614)	23743	0.488683	1	0	0	1.50094	1.07473	FABP1
cellular response to type I interferon (GO:0071357)	23743	0.488683	1	0	0	1.50094	1.07473	HLA-A
type I interferon signaling pathway (GO:0060337)	23743	0.488683	1	0	0	1.50094	1.07473	HLA-A
defense response to Gram-positive bacterium (GO:0050830)	23743	0.488683	1	0	0	1.50094	1.07473	SPACA3
cellular response to light stimulus (GO:0071482)	24108	0.493941	1	0	0	1.4782	1.04263	GNAT1
JNK cascade (GO:0007254)	24108	0.493941	1	0	0	1.4782	1.04263	NOD2
sphingolipid biosynthetic process (GO:0030148)	24108	0.493941	1	0	0	1.4782	1.04263	SGPP2
negative regulation of epithelial cell proliferation (GO:0050680)	24108	0.493941	1	0	0	1.4782	1.04263	CDKN1C
extrinsic apoptotic signaling pathway (GO:0097191)	24473	0.499146	1	0	0	1.45613	1.01181	TNFRSF10A
post-translational protein modification (GO:0043687)	4/357	0.499258	1	0	0	1.09312	0.759317	HRC;APOA2;ASB12;SGPP2
positive regulation of T cell activation (GO:0050870)	24838	0.504297	1	0	0	1.43472	0.982196	NOD2
positive regulation of neurogenesis (GO:0050769)	25204	0.509395	1	0	0	1.41393	0.953739	ADRA2B
phospholipid metabolic process (GO:0006644)	25569	0.514441	1	0	0	1.39373	0.926375	APOA2
regulation of Notch signaling pathway (GO:0008593)	25569	0.514441	1	0	0	1.39373	0.926375	NOD2
calcium-mediated signaling (GO:0019722)	25569	0.514441	1	0	0	1.39373	0.926375	SELP
phosphatidylcholine metabolic process (GO:0046470)	25934	0.519435	1	0	0	1.3741	0.900052	APOA2
response to insulin (GO:0032868)	25934	0.519435	1	0	0	1.3741	0.900052	INHBB
nuclear import (GO:0051170)	25934	0.519435	1	0	0	1.3741	0.900052	RGPD4
recombinational repair (GO:0000725)	25934	0.519435	1	0	0	1.3741	0.900052	HUS1B
regulation of phosphatase activity (GO:0010921)	26299	0.524379	1	0	0	1.35501	0.874717	PCDH11X
positive regulation of inflammatory response (GO:0050729)	26665	0.529271	1	0	0	1.33645	0.850322	NOD2
canonical Wnt signaling pathway (GO:0060070)	26665	0.529271	1	0	0	1.33645	0.850322	WNT10A
regulation of peptide hormone secretion (GO:0090276)	26665	0.529271	1	0	0	1.33645	0.850322	CRHBP
regulation of protein complex assembly (GO:0043254)	26665	0.529271	1	0	0	1.33645	0.850322	SELP
glucose homeostasis (GO:0042593)	27030	0.534114	1	0	0	1.31839	0.826824	PAX6
regulation of G-protein coupled receptor protein signaling pathway (GO:0008277)	27030	0.534114	1	0	0	1.31839	0.826824	GNAT1
nitrogen compound transport (GO:0071705)	27030	0.534114	1	0	0	1.31839	0.826824	SLC38A5
antigen processing and presentation of exogenous peptide antigen via MHC class I, TAP-dependent (GO:0002479)	27395	0.538907	1	0	0	1.30081	0.804178	HLA-A
negative regulation of phosphorylation (GO:0042326)	27395	0.538907	1	0	0	1.30081	0.804178	CDKN1C
purine ribonucleotide biosynthetic process (GO:0009152)	27395	0.538907	1	0	0	1.30081	0.804178	NPPA
C-terminal protein lipidation (GO:0006501)	27395	0.538907	1	0	0	1.30081	0.804178	ALPL
gland development (GO:0048732)	27395	0.538907	1	0	0	1.30081	0.804178	WNT10A
regulation of defense response (GO:0031347)	27395	0.538907	1	0	0	1.30081	0.804178	NOD2
double-strand break repair via homologous recombination (GO:0000724)	27760	0.543651	1	0	0	1.2837	0.782346	HUS1B
negative regulation of extrinsic apoptotic signaling pathway (GO:2001237)	27760	0.543651	1	0	0	1.2837	0.782346	TNFRSF10A
positive regulation of JNK cascade (GO:0046330)	27760	0.543651	1	0	0	1.2837	0.782346	NOD2
transmembrane transport (GO:0055085)	4/378	0.544211	1	0	0	1.03239	0.628126	SLC22A16;ZACN;NALCN;ABCF1
regulation of cytokinesis (GO:0032465)	28126	0.548347	1	0	0	1.26703	0.76129	ANKRD53
sensory perception of mechanical stimulus (GO:0050954)	28491	0.552994	1	0	0	1.25078	0.740974	STRC
extracellular matrix disassembly (GO:0022617)	28491	0.552994	1	0	0	1.25078	0.740974	NOXO1
negative regulation of inflammatory response (GO:0050728)	28491	0.552994	1	0	0	1.25078	0.740974	NOD2
cellular protein metabolic process (GO:0044267)	5/484	0.555584	1	0	0	1.00786	0.592356	NPPA;HRC;APOA2;SGPP2;ABCF1
response to calcium ion (GO:0051592)	28856	0.557594	1	0	0	1.23495	0.721364	CRHBP
activation of cysteine-type endopeptidase activity involved in apoptotic process (GO:0006919)	28856	0.557594	1	0	0	1.23495	0.721364	TNFRSF10A
regulation of transforming growth factor beta receptor signaling pathway (GO:0017015)	28856	0.557594	1	0	0	1.23495	0.721364	CDKN1C
RNA transport (GO:0050658)	29221	0.562146	1	0	0	1.21951	0.702431	RGPD4
positive regulation of stress-activated MAPK cascade (GO:0032874)	29221	0.562146	1	0	0	1.21951	0.702431	NOD2
NIK/NF-kappaB signaling (GO:0038061)	29221	0.562146	1	0	0	1.21951	0.702431	TNFRSF10A
regulation of phosphatidylinositol 3-kinase signaling (GO:0014066)	29221	0.562146	1	0	0	1.21951	0.702431	SELP
regulation of hydrolase activity (GO:0051336)	29221	0.562146	1	0	0	1.21951	0.702431	PROM2
negative regulation of defense response (GO:0031348)	29221	0.562146	1	0	0	1.21951	0.702431	NOD2
sensory perception of sound (GO:0007605)	29587	0.566652	1	0	0	1.20446	0.684143	STRC
positive regulation of MAPK cascade (GO:0043410)	3/289	0.571003	1	0	0	1.01274	0.567501	TNFRSF10A;NOD2;ADRA2B
modulation of chemical synaptic transmission (GO:0050804)	29952	0.571112	1	0	0	1.18977	0.666472	CPLX4
negative regulation of NF-kappaB transcription factor activity (GO:0032088)	29952	0.571112	1	0	0	1.18977	0.666472	NOD2
mitotic sister chromatid segregation (GO:0000070)	29952	0.571112	1	0	0	1.18977	0.666472	ANKRD53
positive regulation of homeostatic process (GO:0032846)	30317	0.575526	1	0	0	1.17543	0.649392	SLC30A2
receptor-mediated endocytosis (GO:0006898)	2/188	0.576435	1	0	0	1.03788	0.571763	FCER1G;APOBR
regulation of neuron differentiation (GO:0045664)	30682	0.579895	1	0	0	1.16144	0.632878	ADRA2B
positive regulation of supramolecular fiber organization (GO:1902905)	30682	0.579895	1	0	0	1.16144	0.632878	ANKRD53
regulation of peptidyl-serine phosphorylation (GO:0033135)	31413	0.588499	1	0	0	1.13443	0.601451	HRC
calcium ion transmembrane transport (GO:0070588)	31413	0.588499	1	0	0	1.13443	0.601451	NALCN
positive regulation of cellular component biogenesis (GO:0044089)	31778	0.592736	1	0	0	1.12139	0.586495	SYNDIG1
regulation of MAP kinase activity (GO:0043405)	31778	0.592736	1	0	0	1.12139	0.586495	NOD2
cellular response to tumor necrosis factor (GO:0071356)	2/194	0.593562	1	0	0	1.00578	0.52463	CRHBP;TNFRSF10A
divalent metal ion transport (GO:0070838)	32143	0.596928	1	0	0	1.10865	0.572016	NALCN
negative regulation of cellular protein metabolic process (GO:0032269)	32509	0.601078	1	0	0	1.09619	0.557995	TM4SF20
cell-matrix adhesion (GO:0007160)	32874	0.605185	1	0	0	1.08401	0.544413	STRC
regulation of JNK cascade (GO:0046328)	32874	0.605185	1	0	0	1.08401	0.544413	NOD2
lipid transport (GO:0006869)	33239	0.60925	1	0	0	1.0721	0.531253	ABCA9
negative regulation of kinase activity (GO:0033673)	33239	0.60925	1	0	0	1.0721	0.531253	CDKN1C
positive regulation of cellular metabolic process (GO:0031325)	33604	0.613274	1	0	0	1.06045	0.518498	APOA2
nuclear export (GO:0051168)	33604	0.613274	1	0	0	1.06045	0.518498	RGPD4
cell cycle G1/S phase transition (GO:0044843)	33604	0.613274	1	0	0	1.06045	0.518498	RGPD4
interleukin-1-mediated signaling pathway (GO:0070498)	34700	0.625099	1	0	0	1.02696	0.482512	NOD2
regulation of B cell activation (GO:0050864)	34700	0.625099	1	0	0	1.02696	0.482512	NOD2
protein localization to nucleus (GO:0034504)	35065	0.62896	1	0	0	1.01626	0.471228	RGPD4
epithelial cell differentiation (GO:0030855)	35065	0.62896	1	0	0	1.01626	0.471228	DHRS9
regulation of intracellular signal transduction (GO:1902531)	4/422	0.631146	1	0	0	0.924749	0.425586	GDF15;INHBB;NOD2;LEFTY2
cellular response to organonitrogen compound (GO:0071417)	35431	0.632781	1	0	0	1.00578	0.460277	CRHBP
response to tumor necrosis factor (GO:0034612)	35431	0.632781	1	0	0	1.00578	0.460277	CRHBP
regulation of insulin secretion (GO:0050796)	35796	0.636563	1	0	0	0.99552	0.449648	INHBB
positive regulation of neuron differentiation (GO:0045666)	35796	0.636563	1	0	0	0.99552	0.449648	ADRA2B
cellular response to metal ion (GO:0071248)	1/100	0.644012	1	0	0	0.97561	0.429305	CRHBP
regulation of kinase activity (GO:0043549)	1/101	0.647679	1	0	0	0.96595	0.41957	CDKN1C
protein transport (GO:0015031)	3/326	0.652374	1	0	0	0.8978	0.383483	SYNRG;SYNDIG1;ZG16
central nervous system development (GO:0007417)	2/217	0.654417	1	0	0	0.899179	0.381261	CYP26C1;PAX6
protein oligomerization (GO:0051259)	2/217	0.654417	1	0	0	0.899179	0.381261	FCER1G;NOD2
protein import into nucleus (GO:0006606)	1/103	0.654901	1	0	0	0.947194	0.400919	RGPD4
regulation of cellular response to stress (GO:0080135)	1/104	0.658457	1	0	0	0.938086	0.391985	CRHBP
positive regulation of vasculature development (GO:1904018)	1/104	0.658457	1	0	0	0.938086	0.391985	TMEM100
positive regulation of lymphocyte activation (GO:0051251)	1/104	0.658457	1	0	0	0.938086	0.391985	NOD2
ion transmembrane transport (GO:0034220)	2/219	0.659352	1	0	0	0.890968	0.371086	ZACN;NALCN
G1/S transition of mitotic cell cycle (GO:0000082)	1/105	0.661976	1	0	0	0.929152	0.383299	RGPD4
response to endoplasmic reticulum stress (GO:0034976)	1/106	0.665459	1	0	0	0.920387	0.374853	TTC23L
negative regulation of response to external stimulus (GO:0032102)	1/107	0.668906	1	0	0	0.911785	0.366639	NOD2
positive regulation of epithelial cell proliferation (GO:0050679)	1/107	0.668906	1	0	0	0.911785	0.366639	NOD2
cellular response to starvation (GO:0009267)	1/107	0.668906	1	0	0	0.911785	0.366639	INHBB
nucleotide-excision repair (GO:0006289)	1/108	0.672318	1	0	0	0.903342	0.358648	HUS1B
regulation of cytokine production (GO:0001817)	1/108	0.672318	1	0	0	0.903342	0.358648	NOD2
positive regulation of cysteine-type endopeptidase activity involved in apoptotic process (GO:0043280)	1/109	0.675695	1	0	0	0.895055	0.350873	TNFRSF10A
Wnt signaling pathway (GO:0016055)	1/109	0.675695	1	0	0	0.895055	0.350873	WNT10A
negative regulation of protein kinase activity (GO:0006469)	1/109	0.675695	1	0	0	0.895055	0.350873	CDKN1C
cellular response to insulin stimulus (GO:0032869)	1/110	0.679038	1	0	0	0.886918	0.343307	INHBB
nervous system development (GO:0007399)	4/455	0.688985	1	0	0	0.857679	0.319516	PCDHB18P;CYP26C1;PAX6;APBA2
intracellular protein transport (GO:0006886)	3/347	0.693418	1	0	0	0.843467	0.308811	SYNRG;SYNDIG1;RGPD4
negative regulation of cell growth (GO:0030308)	1/115	0.695242	1	0	0	0.848356	0.308374	GAL
epithelium development (GO:0060429)	1/115	0.695242	1	0	0	0.848356	0.308374	DHRS9
cellular response to oxidative stress (GO:0034599)	1/115	0.695242	1	0	0	0.848356	0.308374	GPX2
chromatin remodeling (GO:0006338)	1/116	0.698384	1	0	0	0.841043	0.301923	MYB
sphingolipid metabolic process (GO:0006665)	1/116	0.698384	1	0	0	0.841043	0.301923	SGPP2
activation of MAPK activity (GO:0000187)	1/117	0.701493	1	0	0	0.833854	0.295638	NOD2
calcium ion transport (GO:0006816)	1/118	0.704571	1	0	0	0.826788	0.289513	NALCN
RNA export from nucleus (GO:0006405)	1/119	0.707617	1	0	0	0.81984	0.283543	RGPD4
regulation of neuron projection development (GO:0010975)	1/119	0.707617	1	0	0	0.81984	0.283543	ZNF365
regulation of phosphorylation (GO:0042325)	1/119	0.707617	1	0	0	0.81984	0.283543	CDKN1C
positive regulation of B cell activation (GO:0050871)	1/119	0.707617	1	0	0	0.81984	0.283543	NOD2
enzyme linked receptor protein signaling pathway (GO:0007167)	1/120	0.710632	1	0	0	0.813008	0.277724	NPPA
stimulatory C-type lectin receptor signaling pathway (GO:0002223)	1/121	0.713616	1	0	0	0.806289	0.27205	FCER1G
tumor necrosis factor-mediated signaling pathway (GO:0033209)	1/123	0.719492	1	0	0	0.793179	0.261122	TNFRSF10A
cellular calcium ion homeostasis (GO:0006874)	1/123	0.719492	1	0	0	0.793179	0.261122	HRC
innate immune response activating cell surface receptor signaling pathway (GO:0002220)	1/124	0.722385	1	0	0	0.786782	0.255859	FCER1G
organic anion transport (GO:0015711)	1/124	0.722385	1	0	0	0.786782	0.255859	SLC22A16
humoral immune response mediated by circulating immunoglobulin (GO:0002455)	1/125	0.725248	1	0	0	0.780488	0.250725	HLA-DQB1
positive regulation of intracellular signal transduction (GO:1902533)	4/479	0.726863	1	0	0	0.814705	0.259905	SELP;TNFRSF10A;NOD2;ADRA2B
cytoskeleton organization (GO:0007010)	1/126	0.728082	1	0	0	0.774293	0.245715	KISS1
regulation of immune response (GO:0050776)	2/251	0.730839	1	0	0	0.777378	0.243757	HLA-A;NOD2
negative regulation of response to stimulus (GO:0048585)	1/127	0.730887	1	0	0	0.768197	0.240827	NOD2
protein lipidation (GO:0006497)	1/127	0.730887	1	0	0	0.768197	0.240827	ALPL
positive regulation of NF-kappaB transcription factor activity (GO:0051092)	1/128	0.733663	1	0	0	0.762195	0.236056	NOD2
regulation of apoptotic process (GO:0042981)	7/815	0.734684	1	0	0	0.837947	0.258352	PXT1;FABP1;FCMR;GDF15;INHBB;TNFRSF10A;LEFTY2
transcription from RNA polymerase II promoter (GO:0006366)	4/485	0.735781	1	0	0	0.804627	0.246878	NPPA;LMO2;SOHLH2;PAX6
regulation of macromolecule metabolic process (GO:0060255)	1/129	0.736411	1	0	0	0.756287	0.231399	NOD2
generation of neurons (GO:0048699)	1/130	0.73913	1	0	0	0.750469	0.226853	WNT10A
cellular response to hypoxia (GO:0071456)	1/132	0.744485	1	0	0	0.739098	0.21808	FABP1
Fc-gamma receptor signaling pathway (GO:0038094)	1/134	0.749731	1	0	0	0.728067	0.209713	FCER1G
cellular response to organic cyclic compound (GO:0071407)	1/135	0.752313	1	0	0	0.722674	0.205675	CRHBP
Fc receptor mediated stimulatory signaling pathway (GO:0002431)	1/135	0.752313	1	0	0	0.722674	0.205675	FCER1G
muscle contraction (GO:0006936)	1/137	0.757399	1	0	0	0.712124	0.197874	HRC
regulation of cytosolic calcium ion concentration (GO:0051480)	1/137	0.757399	1	0	0	0.712124	0.197874	HRC
negative regulation of sequence-specific DNA binding transcription factor activity (GO:0043433)	1/140	0.764834	1	0	0	0.696864	0.186827	NOD2
double-strand break repair (GO:0006302)	1/141	0.767261	1	0	0	0.691922	0.183309	HUS1B
modification-dependent protein catabolic process (GO:0019941)	1/141	0.767261	1	0	0	0.691922	0.183309	RGPD4
positive regulation of macromolecule biosynthetic process (GO:0010557)	1/142	0.769664	1	0	0	0.687049	0.179871	NOD2
cellular response to interleukin-1 (GO:0071347)	1/150	0.788016	1	0	0	0.650407	0.154951	NOD2
negative regulation of signal transduction (GO:0009968)	2/283	0.789235	1	0	0	0.689477	0.163193	CRHBP;CYP26C1
protein stabilization (GO:0050821)	1/152	0.792372	1	0	0	0.641849	0.149374	A1CF
ion transport (GO:0006811)	2/289	0.798861	1	0	0	0.675162	0.15162	ZACN;NALCN
proteolysis (GO:0006508)	2/291	0.801982	1	0	0	0.670522	0.147963	CAPN8;FOLH1
transcription initiation from RNA polymerase II promoter (GO:0006367)	1/160	0.808923	1	0	0	0.609756	0.1293	NPPA
positive regulation of I-kappaB kinase/NF-kappaB signaling (GO:0043123)	1/163	0.814785	1	0	0	0.598534	0.122598	NOD2
neuron projection morphogenesis (GO:0048812)	1/163	0.814785	1	0	0	0.598534	0.122598	ZNF365
positive regulation of protein modification process (GO:0031401)	1/163	0.814785	1	0	0	0.598534	0.122598	PROM2
T cell receptor signaling pathway (GO:0050852)	1/163	0.814785	1	0	0	0.598534	0.122598	HLA-DQB1
glycerophospholipid biosynthetic process (GO:0046474)	1/164	0.816699	1	0	0	0.594884	0.120455	APOA2
regulation of mitotic cell cycle (GO:0007346)	1/165	0.818594	1	0	0	0.591279	0.118355	ANKRD53
regulation of inflammatory response (GO:0050727)	1/166	0.820469	1	0	0	0.587717	0.116297	NOD2
neuron projection development (GO:0031175)	1/167	0.822324	1	0	0	0.584197	0.114281	ZNF365
peptide biosynthetic process (GO:0043043)	1/174	0.83479	1	0	0	0.560695	0.101248	ABCF1
negative regulation of nucleic acid-templated transcription (GO:1903507)	3/444	0.836617	1	0	0	0.659196	0.117593	CDKN1C;MYB;ZSCAN10
positive regulation of MAP kinase activity (GO:0043406)	1/177	0.839862	1	0	0	0.551192	0.0961929	NOD2
cellular response to lipid (GO:0071396)	1/178	0.841518	1	0	0	0.548095	0.0945728	CRHBP
Fc-epsilon receptor signaling pathway (GO:0038095)	1/182	0.847973	1	0	0	0.536049	0.0883978	FCER1G
phosphate-containing compound metabolic process (GO:0006796)	1/183	0.849546	1	0	0	0.53312	0.086927	ENPP3
Fc receptor signaling pathway (GO:0038093)	1/183	0.849546	1	0	0	0.53312	0.086927	FCER1G
cellular protein localization (GO:0034613)	2/327	0.851263	1	0	0	0.596703	0.0960899	SYNRG;SYNDIG1
DNA-templated transcription, initiation (GO:0006352)	1/186	0.854167	1	0	0	0.524521	0.0826795	NPPA
regulation of GTPase activity (GO:0043087)	1/188	0.857169	1	0	0	0.518941	0.0799792	PROM2
protein homooligomerization (GO:0051260)	1/190	0.86011	1	0	0	0.513479	0.0773788	FCER1G
positive regulation of cell differentiation (GO:0045597)	1/194	0.865811	1	0	0	0.502892	0.0724608	TMEM100
regulation of nucleic acid-templated transcription (GO:1903506)	4/607	0.872745	1	0	0	0.642906	0.0875075	MYB;ZSCAN10;ZNF257;MLLT6
positive regulation of ERK1 and ERK2 cascade (GO:0070374)	1/201	0.875238	1	0	0	0.485378	0.0646811	NOD2
positive regulation of multicellular organismal process (GO:0051240)	1/202	0.87653	1	0	0	0.482975	0.0636486	INHBB
negative regulation of apoptotic process (GO:0043066)	3/485	0.877302	1	0	0	0.60347	0.0789964	FABP1;FCMR;TNFRSF10A
regulation of I-kappaB kinase/NF-kappaB signaling (GO:0043122)	1/204	0.879074	1	0	0	0.47824	0.0616387	NOD2
positive regulation of signal transduction (GO:0009967)	1/206	0.881565	1	0	0	0.473597	0.0596998	NOD2
transcription, DNA-templated (GO:0006351)	2/356	0.882571	1	0	0	0.548095	0.068466	SOHLH2;PAX6
positive regulation of phosphorylation (GO:0042327)	1/208	0.884006	1	0	0	0.469043	0.0578291	PROM2
regulation of cellular macromolecule biosynthetic process (GO:2000112)	4/631	0.890995	1	0	0	0.618453	0.0713796	MYB;ZSCAN10;ZNF257;MLLT6
positive regulation of nucleic acid-templated transcription (GO:1903508)	3/502	0.891368	1	0	0	0.583034	0.0670478	CDKN1C;MYB;PAX6
positive regulation of sequence-specific DNA binding transcription factor activity (GO:0051091)	1/215	0.89216	1	0	0	0.453772	0.0517798	NOD2
cytokine-mediated signaling pathway (GO:0019221)	4/633	0.892408	1	0	0	0.616499	0.0701772	TNFRSF10A;HLA-A;NOD2;HLA-DQB1
positive regulation of cytokine production (GO:0001819)	1/220	0.897633	1	0	0	0.443459	0.047891	NOD2
mitotic cell cycle phase transition (GO:0044772)	1/221	0.898694	1	0	0	0.441452	0.0471529	RGPD4
negative regulation of cellular macromolecule biosynthetic process (GO:2000113)	3/512	0.898954	1	0	0	0.571646	0.0608935	CDKN1C;MYB;ZSCAN10
organelle assembly (GO:0070925)	2/376	0.9005	1	0	0	0.518941	0.0543875	NOXO1;NCF1C
extracellular matrix organization (GO:0030198)	1/229	0.906796	1	0	0	0.42603	0.0416817	NOXO1
apoptotic process (GO:0006915)	1/231	0.908719	1	0	0	0.422342	0.0404262	TNFRSF10A
translation (GO:0006412)	1/232	0.909666	1	0	0	0.420521	0.0398142	ABCF1
sensory perception of smell (GO:0007608)	1/241	0.917757	1	0	0	0.404817	0.0347425	OR2C1
regulation of ERK1 and ERK2 cascade (GO:0070372)	1/247	0.922746	1	0	0	0.394984	0.0317572	NOD2
negative regulation of programmed cell death (GO:0043069)	2/408	0.923983	1	0	0	0.47824	0.0378105	FABP1;FCMR
antigen receptor-mediated signaling pathway (GO:0050851)	1/257	0.930401	1	0	0	0.379615	0.0273853	HLA-DQB1
protein deubiquitination (GO:0016579)	1/257	0.930401	1	0	0	0.379615	0.0273853	NOD2
positive regulation of programmed cell death (GO:0043068)	1/257	0.930401	1	0	0	0.379615	0.0273853	PXT1
protein modification by small protein removal (GO:0070646)	1/261	0.933247	1	0	0	0.373797	0.0258239	NOD2
positive regulation of cell proliferation (GO:0008284)	2/424	0.933672	1	0	0	0.460193	0.0315832	SIX2;NOD2
endocytosis (GO:0006897)	1/263	0.934626	1	0	0	0.370954	0.0250797	APOBR
positive regulation of transcription from RNA polymerase II promoter (GO:0045944)	5/848	0.938622	1	0	0	0.575242	0.036437	GAL;MYB;LMO2;PAX6;NOD2
cellular response to oxygen-containing compound (GO:1901701)	1/274	0.941721	1	0	0	0.356062	0.0213803	CRHBP
positive regulation of macromolecule metabolic process (GO:0010604)	1/276	0.942926	1	0	0	0.353482	0.0207733	PAX6
DNA repair (GO:0006281)	1/288	0.949653	1	0	0	0.338753	0.0174997	HUS1B
negative regulation of gene expression (GO:0010629)	3/618	0.954541	1	0	0	0.473597	0.022034	CDKN1C;MYB;ZSCAN10
regulation of gene expression (GO:0010468)	6/1037	0.958007	1	0	0	0.56448	0.0242165	MYB;ZSCAN10;PAX6;NOD2;ZNF257;MLLT6
positive regulation of apoptotic process (GO:0043065)	1/307	0.958726	1	0	0	0.317788	0.0133948	PXT1
DNA metabolic process (GO:0006259)	1/314	0.961641	1	0	0	0.310704	0.0121528	ZNF365
sensory perception of chemical stimulus (GO:0007606)	1/327	0.966523	1	0	0	0.298352	0.0101589	OR2C1
negative regulation of transcription, DNA-templated (GO:0045892)	4/813	0.969322	1	0	0	0.480005	0.0149564	CDKN1C;ANKRD33;MYB;ZSCAN10
regulation of transcription from RNA polymerase II promoter (GO:0006357)	9/1478	0.970696	1	0	0	0.594079	0.0176688	TMEM100;GAL;GDF15;ANKRD33;MYB;LMO2;PAX6;NOD2;LEFTY2
ubiquitin-dependent protein catabolic process (GO:0006511)	1/341	0.97109	1	0	0	0.286103	0.00839301	RGPD4
positive regulation of transcription, DNA-templated (GO:0045893)	6/1120	0.975534	1	0	0	0.522648	0.0129462	CDKN1C;GAL;MYB;LMO2;PAX6;NOD2
negative regulation of cell proliferation (GO:0008285)	1/363	0.977047	1	0	0	0.268763	0.00624085	CDKN1C
cellular macromolecule biosynthetic process (GO:0034645)	1/367	0.97799	1	0	0	0.265834	0.00591623	ABCF1
cellular protein modification process (GO:0006464)	5/1001	0.97828	1	0	0	0.487318	0.0107009	HRC;APOA2;TSSK3;ASB12;SGPP2
negative regulation of transcription from RNA polymerase II promoter (GO:0000122)	2/565	0.980859	1	0	0	0.345349	0.00667432	ANKRD33;MYB
phosphorylation (GO:0016310)	1/386	0.981971	1	0	0	0.252749	0.00459836	TSSK3
protein modification by small protein conjugation (GO:0032446)	1/398	0.984107	1	0	0	0.245128	0.00392711	ASB12
gene expression (GO:0010467)	1/411	0.986137	1	0	0	0.237375	0.00331363	ABCF1
positive regulation of gene expression (GO:0010628)	3/771	0.98678	1	0	0	0.379615	0.00505214	CDKN1C;MYB;PAX6
cellular response to cytokine stimulus (GO:0071345)	1/456	0.991369	1	0	0	0.21395	0.00185461	CRHBP
protein phosphorylation (GO:0006468)	1/470	0.992554	1	0	0	0.207577	0.00155148	TSSK3
neutrophil degranulation (GO:0043312)	1/479	0.993228	1	0	0	0.203676	0.00138396	FCER1G
neutrophil activation involved in immune response (GO:0002283)	1/483	0.993508	1	0	0	0.20199	0.00131558	FCER1G
neutrophil mediated immunity (GO:0002446)	1/487	0.993776	1	0	0	0.200331	0.00125066	FCER1G
protein ubiquitination (GO:0016567)	1/506	0.994908	1	0	0	0.192808	0.000984296	ASB12
positive regulation of cellular process (GO:0048522)	1/519	0.995562	1	0	0	0.187979	0.000836173	SLC30A2
regulation of transcription, DNA-templated (GO:0006355)	6/1598	0.999283	1	0	0	0.366312	0.000262737	CDKN1C;MYB;ZSCAN10;PAX6;ZNF257;MLLT6
regulation of cell proliferation (GO:0042127)	1/740	0.999575	1	0	0	0.131839	5.61036e-05	TNFRSF10A
