# Supplementary material for: Oxytocin promotes epicardial cell activation and heart regeneration after cardiac injury
Source: Front Cell Dev Biol. 2022 Sep 30;10:985298. doi: 10.3389/fcell.2022.985298 (PMC9561106; doi:10.3389/fcell.2022.985298)
Supplement: Supplementary file 4 [file DataSheet2.XLSX]

## Sheet: edgeR_ot-ctrl
Approved.symbol	Approved.name	logFC	logCPM	PValue	neg log pvalue
SERF1B	small EDRK-rich factor 1B	5.70428	0.0675908	0.0369976	1.43183
NPIPA9	nuclear pore complex interacting protein family, member A9	5.67768	-1.73102	0.0625891	1.2035
MARF1	meiosis regulator and mRNA stability factor 1	5.35919	-3.35161	0.15757	0.802525
MIR6837	microRNA 6837	5.1098	-3.46744	0.00188565	2.72454
GTF2H2B	general transcription factor IIH subunit 2B (pseudogene)	4.57819	-2.59346	0.162132	0.790132
ABCF1	ATP binding cassette subfamily F member 1	4.54527	-3.73053	0.0193278	1.71382
MRPL42P5	mitochondrial ribosomal protein L42 pseudogene 5	4.53639	-3.7306	0.00798363	2.0978
HAGLR	HOXD antisense growth-associated long non-coding RNA	4.37842	-3.80441	0.015758	1.8025
STRC	stereocilin	4.36414	-3.80452	0.0155496	1.80828
KRTAP9-1	keratin associated protein 9-1	4.3581	-3.80457	0.0130915	1.88301
PLBD1-AS1	PLBD1 antisense RNA 1	4.35793	-3.80457	0.0127246	1.89536
BTLA	B and T lymphocyte associated	4.35191	-3.80462	0.0143466	1.84325
NOD2	nucleotide binding oligomerization domain containing 2	4.15907	-3.8825	0.0218107	1.66133
CYP26C1	cytochrome P450 family 26 subfamily C member 1	4.15003	-3.88257	0.0210719	1.6763
MIR6132	microRNA 6132	4.1469	-3.88259	0.0214447	1.66868
TRP-AGG1-1	tRNA-Pro (anticodon AGG) 1-1	4.1469	-3.88259	0.0214447	1.66868
KRT33B	keratin 33B	4.13771	-3.88266	0.023908	1.62146
ZACN	zinc activated ion channel	3.91565	-3.96495	0.0379765	1.42048
NPPA	natriuretic peptide A	3.91257	-3.96497	0.0372599	1.42876
LINC00052	long intergenic non-protein coding RNA 52	3.9095	-3.965	0.037321	1.42805
LINC00266-1	long intergenic non-protein coding RNA 266-1	3.9095	-3.965	0.037321	1.42805
LINC02428	long intergenic non-protein coding RNA 2428	3.90623	-3.96502	0.0355722	1.44889
GAL	galanin and GMAP prepropeptide	3.90338	-3.96504	0.0429974	1.36656
ANKRD33	ankyrin repeat domain 33	3.90296	-3.96504	0.03564	1.44806
SOHLH2	spermatogenesis and oogenesis specific basic helix-loop-helix 2	3.90011	-3.96506	0.0382685	1.41716
NCF1C	neutrophil cytosolic factor 1C pseudogene	3.8997	-3.96507	0.037536	1.42555
RASSF10	Ras association domain family member 10	3.89685	-3.96509	0.0375853	1.42498
FAM71A	family with sequence similarity 71 member A	3.61774	-4.05243	0.0670591	1.17354
MIR99B	microRNA 99b	3.61459	-4.05245	0.0627302	1.20252
ZIC3	Zic family member 3	3.61459	-4.05245	0.0627302	1.20252
PRKAR1B-AS1	PRKAR1B antisense RNA 1	3.61144	-4.05247	0.0621818	1.20634
URAD	ureidoimidazoline (2-oxo-4-hydroxy-4-carboxy-5-) decarboxylase	3.61144	-4.05247	0.0621818	1.20634
MIR5188	microRNA 5188	3.61122	-4.05248	0.0628357	1.20179
LDHAL6B	lactate dehydrogenase A like 6B	3.61122	-4.05248	0.0628357	1.20179
LINC01198	long intergenic non-protein coding RNA 1198	3.6083	-4.0525	0.0629087	1.20129
MIR2861	microRNA 2861	3.6083	-4.0525	0.0629087	1.20129
CXCL2	C-X-C motif chemokine ligand 2	3.6083	-4.0525	0.0629087	1.20129
SDR42E2	short chain dehydrogenase/reductase family 42E, member 2	3.60517	-4.05252	0.06692	1.17444
GAD2	glutamate decarboxylase 2	3.60517	-4.05252	0.06692	1.17444
FAM209A	family with sequence similarity 209 member A	3.60494	-4.05252	0.0605115	1.21816
CCDC38	coiled-coil domain containing 38	3.60494	-4.05252	0.0605115	1.21816
PDE6H	phosphodiesterase 6H	3.60494	-4.05252	0.0605115	1.21816
PPIAL4G	peptidylprolyl isomerase A like 4G	3.60472	-4.05252	0.0623895	1.20489
RBAKDN	RBAK downstream neighbor	3.60472	-4.05252	0.0623895	1.20489
HNRNPCL2	heterogeneous nuclear ribonucleoprotein C like 2	3.60181	-4.05254	0.063102	1.19996
H2BW4P	H2B.W histone 4, pseudogene	3.60159	-4.05254	0.0606114	1.21745
ATP2C2	ATPase secretory pathway Ca2+ transporting 2	3.60159	-4.05254	0.0606114	1.21745
KIF19	kinesin family member 19	3.59846	-4.05257	0.062564	1.20368
NKX6-1	NK6 homeobox 1	3.59846	-4.05257	0.062564	1.20368
SPANXN5	SPANX family member N5	3.59824	-4.05257	0.0632223	1.19913
VHLL	VHL like	3.59178	-4.05262	0.0669449	1.17428
CD99	CD99 molecule (Xg blood group)	3.4439	-1.9028	0.0601599	1.22069
CDC42EP5	CDC42 effector protein 5	3.3885	-0.00314784	0.0755726	1.12164
RFPL4B	ret finger protein like 4B	3.27989	-3.4086	0.00715885	2.14516
NOMO3	NODAL modulator 3	3.23858	-4.14558	0.109803	0.959386
TMC3	transmembrane channel like 3	3.23858	-4.14558	0.109803	0.959386
ENAM	enamelin	3.23858	-4.14558	0.109803	0.959386
CEACAM6	CEA cell adhesion molecule 6	3.23858	-4.14558	0.109803	0.959386
SNORD11	small nucleolar RNA, C/D box 11	3.23535	-4.1456	0.106383	0.973127
H4C11	H4 clustered histone 11	3.23535	-4.1456	0.106383	0.973127
SNCB	synuclein beta	3.23535	-4.1456	0.106383	0.973127
LINC00431	long intergenic non-protein coding RNA 431	3.23213	-4.14562	0.106508	0.972619
LINC02113	long intergenic non-protein coding RNA 2113	3.23213	-4.14562	0.106508	0.972619
TCERG1L-AS1	TCERG1L antisense RNA 1	3.23213	-4.14562	0.106508	0.972619
KRT24	keratin 24	3.23213	-4.14562	0.106508	0.972619
GPR139	G protein-coupled receptor 139	3.23213	-4.14562	0.106508	0.972619
KCNJ10	potassium inwardly rectifying channel subfamily J member 10	3.23213	-4.14562	0.106508	0.972619
LINC01258	long intergenic non-protein coding RNA 1258	3.23189	-4.14562	0.10653	0.972526
PINCR	p53-induced noncoding RNA	3.23189	-4.14562	0.10653	0.972526
NPIPB8	nuclear pore complex interacting protein family member B8	3.23189	-4.14562	0.10653	0.972526
LINC00865	long intergenic non-protein coding RNA 865	3.23189	-4.14562	0.10653	0.972526
SNORA19	small nucleolar RNA, H/ACA box 19	3.23189	-4.14562	0.10653	0.972526
GDF3	growth differentiation factor 3	3.23189	-4.14562	0.10653	0.972526
PSCA	prostate stem cell antigen	3.23189	-4.14562	0.10653	0.972526
TTPA	alpha tocopherol transfer protein	3.23189	-4.14562	0.10653	0.972526
PDCD1	programmed cell death 1	3.23189	-4.14562	0.10653	0.972526
LINC01180	long intergenic non-protein coding RNA 1180	3.22892	-4.14564	0.109984	0.958669
SNORD116-30	small nucleolar RNA, C/D box 116-30	3.22892	-4.14564	0.109984	0.958669
SP9	Sp9 transcription factor	3.22892	-4.14564	0.109984	0.958669
GCSAM	germinal center associated signaling and motility	3.22892	-4.14564	0.109984	0.958669
SAMSN1	SAM domain, SH3 domain and nuclear localization signals 1	3.22892	-4.14564	0.109984	0.958669
WIF1	WNT inhibitory factor 1	3.22892	-4.14564	0.109984	0.958669
MSH2-OT1	MSH2 overlapping transcript 1	3.22867	-4.14564	0.104183	0.982202
PTX4	pentraxin 4	3.22867	-4.14564	0.104183	0.982202
FAM170A	family with sequence similarity 170 member A	3.22867	-4.14564	0.104183	0.982202
C20orf144	chromosome 20 open reading frame 144	3.22867	-4.14564	0.104183	0.982202
CTAGE7P	CTAGE family member 7, pseudogene	3.22867	-4.14564	0.104183	0.982202
ESPN	espin	3.22867	-4.14564	0.104183	0.982202
FMO3	flavin containing dimethylaniline monoxygenase 3	3.22867	-4.14564	0.104183	0.982202
MIR6736	microRNA 6736	3.22547	-4.14567	0.106778	0.971519
MIR6746	microRNA 6746	3.22547	-4.14567	0.106778	0.971519
NRAD1	non-coding RNA in the aldehyde dehydrogenase 1A pathway	3.22547	-4.14567	0.106778	0.971519
CD37	CD37 molecule	3.22547	-4.14567	0.106778	0.971519
CARD17	caspase recruitment domain family member 17	3.22522	-4.14567	0.106801	0.971427
CALHM1	calcium homeostasis modulator 1	3.22522	-4.14567	0.106801	0.971427
CRYGD	crystallin gamma D	3.22522	-4.14567	0.106801	0.971427
HECW2-AS1	HECW2 antisense RNA 1	3.22202	-4.14569	0.106924	0.970927
UPK1A-AS1	UPK1A antisense RNA 1	3.22202	-4.14569	0.106924	0.970927
LINC00513	long intergenic non-protein coding RNA 513	3.22202	-4.14569	0.106924	0.970927
JAML	junction adhesion molecule like	3.22202	-4.14569	0.106924	0.970927
TMEM45B	transmembrane protein 45B	3.22202	-4.14569	0.106924	0.970927
SLC6A11	solute carrier family 6 member 11	3.22202	-4.14569	0.106924	0.970927
ACRV1	acrosomal vesicle protein 1	3.22202	-4.14569	0.106924	0.970927
MIR7114	microRNA 7114	3.21858	-4.14572	0.110391	0.957067
DPYD-AS1	DPYD antisense RNA 1	3.21858	-4.14572	0.110391	0.957067
TEX48	testis expressed 48	3.21858	-4.14572	0.110391	0.957067
SNORA28	small nucleolar RNA, H/ACA box 28	3.21858	-4.14572	0.110391	0.957067
PRSS48	serine protease 48	3.21858	-4.14572	0.110391	0.957067
SNX31	sorting nexin 31	3.21858	-4.14572	0.110391	0.957067
FAM95A	family with sequence similarity 95 member A	3.21858	-4.14572	0.110391	0.957067
ASMTL-AS1	ASMTL antisense RNA 1	3.21858	-4.14572	0.110391	0.957067
ADIRF	adipogenesis regulatory factor	3.21858	-4.14572	0.110391	0.957067
LORICRIN	loricrin cornified envelope precursor protein	3.21858	-4.14572	0.110391	0.957067
HRC	histidine rich calcium binding protein	3.14737	-3.46752	0.0117573	1.92969
NPIPA5	nuclear pore complex interacting protein family member A5	3.03654	-1.8052	0.232683	0.633235
HLA-DQB1	major histocompatibility complex, class II, DQ beta 1	2.88881	-3.59289	0.031112	1.50707
TMPRSS9	transmembrane serine protease 9	2.87938	-3.59303	0.0275112	1.56049
LINC00106	long intergenic non-protein coding RNA 106	2.86025	-3.5932	0.0314792	1.50198
CDKN1C	cyclin dependent kinase inhibitor 1C	2.72697	-3.245	0.016541	1.78144
LYPLAL1-AS1	LYPLAL1 antisense RNA 1	2.72531	-4.24515	0.190092	0.721035
LITAFD	LITAF domain containing	2.72531	-4.24515	0.190092	0.721035
LINC01339	long intergenic non-protein coding RNA 1339	2.72531	-4.24515	0.190092	0.721035
LINC01363	long intergenic non-protein coding RNA 1363	2.72531	-4.24515	0.190092	0.721035
EFCAB6-AS1	EFCAB6 antisense RNA 1	2.72531	-4.24515	0.190092	0.721035
MIR4706	microRNA 4706	2.72531	-4.24515	0.190092	0.721035
CNTNAP3C	contactin associated protein family member 3C	2.72531	-4.24515	0.190092	0.721035
MANSC4	MANSC domain containing 4	2.72531	-4.24515	0.190092	0.721035
SUPT20HL1	SUPT20H like 1	2.72531	-4.24515	0.190092	0.721035
MIR617	microRNA 617	2.72531	-4.24515	0.190092	0.721035
NPIPA2	nuclear pore complex interacting protein family member A2	2.72531	-4.24515	0.190092	0.721035
MIR26B	microRNA 26b	2.72531	-4.24515	0.190092	0.721035
LINC02112	long intergenic non-protein coding RNA 2112	2.72531	-4.24515	0.190092	0.721035
DCAF4L2	DDB1 and CUL4 associated factor 4 like 2	2.72531	-4.24515	0.190092	0.721035
ANKRD22	ankyrin repeat domain 22	2.72531	-4.24515	0.190092	0.721035
MYL10	myosin light chain 10	2.72531	-4.24515	0.190092	0.721035
NRN1	neuritin 1	2.72531	-4.24515	0.190092	0.721035
GJB6	gap junction protein beta 6	2.72531	-4.24515	0.190092	0.721035
XG	Xg glycoprotein (Xg blood group)	2.72531	-4.24515	0.190092	0.721035
SOX1	SRY-box transcription factor 1	2.72531	-4.24515	0.190092	0.721035
RLN1	relaxin 1	2.72531	-4.24515	0.190092	0.721035
PAX7	paired box 7	2.72531	-4.24515	0.190092	0.721035
MT-TE	mitochondrially encoded tRNA-Glu (GAA/G)	2.72531	-4.24515	0.190092	0.721035
LY9	lymphocyte antigen 9	2.72531	-4.24515	0.190092	0.721035
H2AC7	H2A clustered histone 7	2.72531	-4.24515	0.190092	0.721035
CP	ceruloplasmin	2.72531	-4.24515	0.190092	0.721035
MIR6889	microRNA 6889	2.722	-4.24517	0.187198	0.727698
MIR5702	microRNA 5702	2.722	-4.24517	0.187198	0.727698
MIR4458HG	MIR4458 host gene	2.722	-4.24517	0.187198	0.727698
COMMD4P2	COMM domain containing 4 pseudogene 2	2.722	-4.24517	0.187198	0.727698
LINC02026	long intergenic non-protein coding RNA 2026	2.722	-4.24517	0.187198	0.727698
C4orf51	chromosome 4 open reading frame 51	2.722	-4.24517	0.187198	0.727698
RGS21	regulator of G protein signaling 21	2.722	-4.24517	0.187198	0.727698
GJC3	gap junction protein gamma 3	2.722	-4.24517	0.187198	0.727698
CCDC158	coiled-coil domain containing 158	2.722	-4.24517	0.187198	0.727698
YIPF7	Yip1 domain family member 7	2.722	-4.24517	0.187198	0.727698
LINC00494	long intergenic non-protein coding RNA 494	2.722	-4.24517	0.187198	0.727698
TBC1D28	TBC1 domain family member 28	2.722	-4.24517	0.187198	0.727698
CGB8	chorionic gonadotropin subunit beta 8	2.722	-4.24517	0.187198	0.727698
ADGRA1	adhesion G protein-coupled receptor A1	2.722	-4.24517	0.187198	0.727698
TSSK2	testis specific serine kinase 2	2.722	-4.24517	0.187198	0.727698
RBPJL	recombination signal binding protein for immunoglobulin kappa J region like	2.722	-4.24517	0.187198	0.727698
TAL2	TAL bHLH transcription factor 2	2.722	-4.24517	0.187198	0.727698
PHF1	PHD finger protein 1	2.722	-4.24517	0.187198	0.727698
IL4	interleukin 4	2.722	-4.24517	0.187198	0.727698
CTSW	cathepsin W	2.722	-4.24517	0.187198	0.727698
C8B	complement C8 beta chain	2.722	-4.24517	0.187198	0.727698
ELDR	EGFR long non-coding downstream RNA	2.71871	-4.24519	0.190429	0.720267
LINC01766	long intergenic non-protein coding RNA 1766	2.71871	-4.24519	0.190429	0.720267
PLUT	PDX1 associated lncRNA, upregulator of transcription	2.71871	-4.24519	0.190429	0.720267
SMIM31	small integral membrane protein 31	2.71871	-4.24519	0.190429	0.720267
MIR3657	microRNA 3657	2.71871	-4.24519	0.190429	0.720267
MIR3197	microRNA 3197	2.71871	-4.24519	0.190429	0.720267
MIR3189	microRNA 3189	2.71871	-4.24519	0.190429	0.720267
MIR4275	microRNA 4275	2.71871	-4.24519	0.190429	0.720267
BEND3P3	BEN domain containing 3 pseudogene 3	2.71871	-4.24519	0.190429	0.720267
MIR33A	microRNA 33a	2.71871	-4.24519	0.190429	0.720267
SLC9A4	solute carrier family 9 member A4	2.71871	-4.24519	0.190429	0.720267
OOSP1	oocyte secreted protein 1	2.71871	-4.24519	0.190429	0.720267
WFDC5	WAP four-disulfide core domain 5	2.71871	-4.24519	0.190429	0.720267
MAB21L3	mab-21 like 3	2.71871	-4.24519	0.190429	0.720267
OPN4	opsin 4	2.71871	-4.24519	0.190429	0.720267
PCDH11Y	protocadherin 11 Y-linked	2.71871	-4.24519	0.190429	0.720267
RSPH6A	radial spoke head 6 homolog A	2.71871	-4.24519	0.190429	0.720267
PADI4	peptidyl arginine deiminase 4	2.71871	-4.24519	0.190429	0.720267
CH25H	cholesterol 25-hydroxylase	2.71871	-4.24519	0.190429	0.720267
H4C13	H4 clustered histone 13	2.71871	-4.24519	0.190429	0.720267
EOMES	eomesodermin	2.71871	-4.24519	0.190429	0.720267
PPP1R11	protein phosphatase 1 regulatory inhibitor subunit 11	2.71871	-4.24519	0.190429	0.720267
KRT85	keratin 85	2.71871	-4.24519	0.190429	0.720267
KRT34	keratin 34	2.71871	-4.24519	0.190429	0.720267
CYP2F1	cytochrome P450 family 2 subfamily F member 1	2.71871	-4.24519	0.190429	0.720267
CYP2B6	cytochrome P450 family 2 subfamily B member 6	2.71871	-4.24519	0.190429	0.720267
CDH7	cadherin 7	2.71871	-4.24519	0.190429	0.720267
CAMP	cathelicidin antimicrobial peptide	2.71871	-4.24519	0.190429	0.720267
BTN1A1	butyrophilin subfamily 1 member A1	2.71871	-4.24519	0.190429	0.720267
AVPR1B	arginine vasopressin receptor 1B	2.71871	-4.24519	0.190429	0.720267
ABCC6	ATP binding cassette subfamily C member 6	2.71871	-4.24519	0.190429	0.720267
PCAT29	prostate cancer associated transcript 29	2.71844	-4.2452	0.187393	0.727246
SLC14A2-AS1	SLC14A2 antisense RNA 1	2.71844	-4.2452	0.187393	0.727246
SNX29P1	sorting nexin 29 pseudogene 1	2.71844	-4.2452	0.187393	0.727246
MIR4645	microRNA 4645	2.71844	-4.2452	0.187393	0.727246
MIR1244-2	microRNA 1244-2	2.71844	-4.2452	0.187393	0.727246
SCARNA11	small Cajal body-specific RNA 11	2.71844	-4.2452	0.187393	0.727246
LINC01720	long intergenic non-protein coding RNA 1720	2.71844	-4.2452	0.187393	0.727246
NPEPPSP1	NPEPPS pseudogene 1	2.71844	-4.2452	0.187393	0.727246
MIR196A1	microRNA 196a-1	2.71844	-4.2452	0.187393	0.727246
MIRLET7E	microRNA let-7e	2.71844	-4.2452	0.187393	0.727246
TEX49	testis expressed 49	2.71844	-4.2452	0.187393	0.727246
DLGAP1-AS3	DLGAP1 antisense RNA 3	2.71844	-4.2452	0.187393	0.727246
POU5F2	POU domain class 5, transcription factor 2	2.71844	-4.2452	0.187393	0.727246
KYNU	kynureninase	2.71844	-4.2452	0.187393	0.727246
MADCAM1	mucosal vascular addressin cell adhesion molecule 1	2.71844	-4.2452	0.187393	0.727246
TYROBP	transmembrane immune signaling adaptor TYROBP	2.71844	-4.2452	0.187393	0.727246
BRD2	bromodomain containing 2	2.71844	-4.2452	0.187393	0.727246
PKHD1	PKHD1 ciliary IPT domain containing fibrocystin/polyductin	2.71844	-4.2452	0.187393	0.727246
LCN2	lipocalin 2	2.71844	-4.2452	0.187393	0.727246
MIR6081	microRNA 6081	2.71515	-4.24522	0.187557	0.726866
MIR6815	microRNA 6815	2.71515	-4.24522	0.187557	0.726866
MIR5087	microRNA 5087	2.71515	-4.24522	0.187557	0.726866
MIR4512	microRNA 4512	2.71515	-4.24522	0.187557	0.726866
MIR1270	microRNA 1270	2.71515	-4.24522	0.187557	0.726866
NEBL-AS1	NEBL antisense RNA 1	2.71515	-4.24522	0.187557	0.726866
SFTPA2	surfactant protein A2	2.71515	-4.24522	0.187557	0.726866
MIR598	microRNA 598	2.71515	-4.24522	0.187557	0.726866
CKMT1A	creatine kinase, mitochondrial 1A	2.71515	-4.24522	0.187557	0.726866
GPRC6A	G protein-coupled receptor class C group 6 member A	2.71515	-4.24522	0.187557	0.726866
GSX2	GS homeobox 2	2.71515	-4.24522	0.187557	0.726866
KBTBD12	kelch repeat and BTB domain containing 12	2.71515	-4.24522	0.187557	0.726866
LINC00313	long intergenic non-protein coding RNA 313	2.71515	-4.24522	0.187557	0.726866
WDR87	WD repeat domain 87	2.71515	-4.24522	0.187557	0.726866
CACNG7	calcium voltage-gated channel auxiliary subunit gamma 7	2.71515	-4.24522	0.187557	0.726866
PRND	prion like protein doppel	2.71515	-4.24522	0.187557	0.726866
OTOF	otoferlin	2.71515	-4.24522	0.187557	0.726866
NR1I2	nuclear receptor subfamily 1 group I member 2	2.71515	-4.24522	0.187557	0.726866
TNFRSF18	TNF receptor superfamily member 18	2.71515	-4.24522	0.187557	0.726866
TAPBP	TAP binding protein	2.71515	-4.24522	0.187557	0.726866
ORM2	orosomucoid 2	2.71515	-4.24522	0.187557	0.726866
NTRK2	neurotrophic receptor tyrosine kinase 2	2.71515	-4.24522	0.187557	0.726866
HLA-H	major histocompatibility complex, class I, H (pseudogene)	2.71515	-4.24522	0.187557	0.726866
GCKR	glucokinase regulator	2.71515	-4.24522	0.187557	0.726866
ADGRL4	adhesion G protein-coupled receptor L4	2.71219	-3.66013	0.0424435	1.37219
MIR4467	microRNA 4467	2.71203	-3.66013	0.0458283	1.33887
LENG8-AS1	LENG8 antisense RNA 1	2.7116	-4.24524	0.190824	0.719367
OBI1-AS1	OBI1 antisense RNA 1	2.7116	-4.24524	0.190824	0.719367
LINC02539	long intergenic non-protein coding RNA 2539	2.7116	-4.24524	0.190824	0.719367
MIR1206	microRNA 1206	2.7116	-4.24524	0.190824	0.719367
SLCO4A1-AS1	SLCO4A1 antisense RNA 1	2.7116	-4.24524	0.190824	0.719367
LINC00637	long intergenic non-protein coding RNA 637	2.7116	-4.24524	0.190824	0.719367
BEND2	BEN domain containing 2	2.7116	-4.24524	0.190824	0.719367
RLN3	relaxin 3	2.7116	-4.24524	0.190824	0.719367
TMC1	transmembrane channel like 1	2.7116	-4.24524	0.190824	0.719367
CIB3	calcium and integrin binding family member 3	2.7116	-4.24524	0.190824	0.719367
FCAMR	Fc fragment of IgA and IgM receptor	2.7116	-4.24524	0.190824	0.719367
AHSP	alpha hemoglobin stabilizing protein	2.7116	-4.24524	0.190824	0.719367
NEUROG3	neurogenin 3	2.7116	-4.24524	0.190824	0.719367
MORC1	MORC family CW-type zinc finger 1	2.7116	-4.24524	0.190824	0.719367
RNU5A-1	RNA, U5A small nuclear 1	2.7116	-4.24524	0.190824	0.719367
UGT2A1	UDP glucuronosyltransferase family 2 member A1 complex locus	2.7116	-4.24524	0.190824	0.719367
GLRA3	glycine receptor alpha 3	2.7116	-4.24524	0.190824	0.719367
WNT8B	Wnt family member 8B	2.7116	-4.24524	0.190824	0.719367
DAZL	deleted in azoospermia like	2.7116	-4.24524	0.190824	0.719367
LINC01541	long intergenic non-protein coding RNA 1541	2.5482	-3.73046	0.0709026	1.14934
LINC00377	long intergenic non-protein coding RNA 377	2.53502	-3.73054	0.0654091	1.18436
DNAH17	dynein axonemal heavy chain 17	2.5294	-3.73059	0.066905	1.17454
PRAC1	PRAC1 small nuclear protein	2.52847	-3.73053	0.0687067	1.163
SNORD67	small nucleolar RNA, C/D box 67	2.5283	-3.73054	0.0661522	1.17946
CRYBB1	crystallin beta B1	2.52269	-3.73058	0.0711821	1.14763
UCP1	uncoupling protein 1	2.52234	-3.73058	0.0677014	1.1694
CEP170	centrosomal protein 170	2.51348	-3.73075	0.079914	1.09738
PXT1	peroxisomal testis enriched protein 1	2.37227	-3.40868	0.0323918	1.48956
HUS1B	HUS1 checkpoint clamp component B	2.36955	-3.40861	0.0316884	1.4991
EPO	erythropoietin	2.33524	-3.80441	0.116081	0.935239
FMR1NB	FMR1 neighbor	2.33231	-3.80443	0.108142	0.966007
CYP3A5	cytochrome P450 family 3 subfamily A member 5	2.32354	-3.8045	0.107203	0.969791
SH3GL1P2	SH3 domain containing GRB2 like 1, endophilin A2 pseudogene 2	2.32033	-3.80461	0.108752	0.963562
CARNMT1-AS1	CARNMT1 antisense RNA 1	2.31995	-3.80462	0.103027	0.98705
RSAD2	radical S-adenosyl methionine domain containing 2	2.31928	-1.02901	0.144031	0.841545
H1-5	H1.5 linker histone, cluster member	2.31734	-3.14541	0.0145638	1.83673
RNU6-45P	RNA, U6 small nuclear 45, pseudogene	2.31724	-3.80464	0.107271	0.969516
NKX6-2	NK6 homeobox 2	2.3153	-3.80463	0.103621	0.98455
CLMAT3	colorectal liver metastasis associated transcript 3	2.31444	-3.80457	0.104084	0.982617
TCF15	transcription factor 15	2.31425	-3.80458	0.104115	0.982488
MSMP	microseminoprotein, prostate associated	2.30914	-3.80468	0.110051	0.958408
MX2	MX dynamin like GTPase 2	2.3073	-3.14548	0.146809	0.833248
TPRXL	tetrapeptide repeat homeobox like	2.30625	-3.8047	0.11033	0.957306
KISS1	KiSS-1 metastasis suppressor	2.3041	-3.14564	0.015357	1.81369
OR2B6	olfactory receptor family 2 subfamily B member 6	2.26906	-3.46726	0.0817163	1.08769
SIX2	SIX homeobox 2	2.26582	-2.92299	0.00811333	2.0908
S100A3	S100 calcium binding protein A3	2.21274	-2.96469	0.0108643	1.964
LINC02506	long intergenic non-protein coding RNA 2506	2.10545	-3.24515	0.0319266	1.49585
GAS6-AS1	GAS6 antisense RNA 1	2.10452	-3.52892	0.0699754	1.15505
SPATA3-AS1	SPATA3 antisense RNA 1 (head to head)	2.10406	-3.52887	0.071808	1.14383
TSSK3	testis specific serine kinase 3	2.10141	-3.24515	0.0344353	1.463
TMEM50B	transmembrane protein 50B	2.09761	-3.52887	0.068978	1.16129
SHISAL2B	shisa like 2B	2.0911	-3.52895	0.0694188	1.15852
TOP1P2	DNA topoisomerase I pseudogene 2	2.08675	-3.8825	0.164236	0.784532
KRT79	keratin 79	2.08246	-3.88256	0.162921	0.788023
F7	coagulation factor VII	2.08246	-3.88256	0.162921	0.788023
HSD3B2	hydroxy-delta-5-steroid dehydrogenase, 3 beta- and steroid delta-isomerase 2	2.07923	-3.88259	0.159219	0.798004
BIRC7	baculoviral IAP repeat containing 7	2.07668	-3.88252	0.164338	0.784261
TUBB8	tubulin beta 8 class VIII	2.07445	-3.8826	0.161096	0.792914
IL36G	interleukin 36 gamma	2.07445	-3.8826	0.161096	0.792914
CALN1	calneuron 1	2.07324	-3.88255	0.164822	0.782986
RNH1	ribonuclease/angiogenin inhibitor 1	2.07324	-3.88255	0.164822	0.782986
XIRP1	xin actin binding repeat containing 1	2.0732	-3.88263	0.165832	0.780333
TCIM	transcriptional and immune response regulator	2.07279	-3.88264	0.16423	0.784548
MIR491	microRNA 491	2.07123	-3.88262	0.160462	0.794629
SERPINB2	serpin family B member 2	2.07123	-3.88262	0.160462	0.794629
CTAGE6	CTAGE family member 6	2.06999	-3.88266	0.164579	0.783625
MIR1249	microRNA 1249	2.06978	-3.88266	0.16153	0.791748
P2RX2	purinergic receptor P2X 2	2.06742	-3.88259	0.167261	0.776606
LINC00626	long intergenic non-protein coding RNA 626	2.06721	-3.88259	0.161453	0.791954
KRTAP5-8	keratin associated protein 5-8	2.06678	-3.88268	0.165015	0.782476
PWRN3	Prader-Willi region non-protein coding RNA 3	2.0578	-3.88266	0.168587	0.773175
STEAP4	STEAP4 metalloreductase	2.0578	-3.88266	0.168587	0.773175
ITGB6	integrin subunit beta 6	2.0578	-3.88266	0.168587	0.773175
RNU2-2P	RNA, U2 small nuclear 2, pseudogene	2.00674	-3.29743	0.0447669	1.34904
MIR378I	microRNA 378i	1.94702	-3.59302	0.103916	0.983317
IL17C	interleukin 17C	1.93733	-3.59299	0.103133	0.9866
MIR7106	microRNA 7106	1.9328	-3.59309	0.106923	0.97093
ACACA	acetyl-CoA carboxylase alpha	1.93217	-1.73029	0.277339	0.556989
MKRN7P	makorin ring finger protein 7, pseudogene	1.92874	-3.59315	0.103628	0.984523
EXOC3L2	exocyst complex component 3 like 2	1.92624	-3.59308	0.104486	0.980942
MFSD13B	major facilitator superfamily domain containing 13B (pseudogene)	1.92592	-4.3521	0.353048	0.452167
ASB15-AS1	ASB15 antisense RNA 1	1.92592	-4.3521	0.353048	0.452167
TTC39A-AS1	TTC39A antisense RNA 1	1.92592	-4.3521	0.353048	0.452167
MIR6848	microRNA 6848	1.92592	-4.3521	0.353048	0.452167
MIR548AY	microRNA 548ay	1.92592	-4.3521	0.353048	0.452167
LINC02367	long intergenic non-protein coding RNA 2367	1.92592	-4.3521	0.353048	0.452167
LINC01732	long intergenic non-protein coding RNA 1732	1.92592	-4.3521	0.353048	0.452167
LINC02065	long intergenic non-protein coding RNA 2065	1.92592	-4.3521	0.353048	0.452167
LINC01537	long intergenic non-protein coding RNA 1537	1.92592	-4.3521	0.353048	0.452167
LINC02125	long intergenic non-protein coding RNA 2125	1.92592	-4.3521	0.353048	0.452167
CASC17	cancer susceptibility 17	1.92592	-4.3521	0.353048	0.452167
LINC01214	long intergenic non-protein coding RNA 1214	1.92592	-4.3521	0.353048	0.452167
LINC02126	long intergenic non-protein coding RNA 2126	1.92592	-4.3521	0.353048	0.452167
LINC01793	long intergenic non-protein coding RNA 1793	1.92592	-4.3521	0.353048	0.452167
ELFN1-AS1	ELFN1 antisense RNA 1	1.92592	-4.3521	0.353048	0.452167
COL4A2-AS1	COL4A2 antisense RNA 1	1.92592	-4.3521	0.353048	0.452167
RUVBL1-AS1	RUVBL1 antisense RNA 1	1.92592	-4.3521	0.353048	0.452167
ELMO1-AS1	ELMO1 antisense RNA 1	1.92592	-4.3521	0.353048	0.452167
MIR5088	microRNA 5088	1.92592	-4.3521	0.353048	0.452167
MIR5092	microRNA 5092	1.92592	-4.3521	0.353048	0.452167
MIR5693	microRNA 5693	1.92592	-4.3521	0.353048	0.452167
LINC02078	long intergenic non-protein coding RNA 2078	1.92592	-4.3521	0.353048	0.452167
MIR4441	microRNA 4441	1.92592	-4.3521	0.353048	0.452167
MIR4520-1	microRNA 4520-1	1.92592	-4.3521	0.353048	0.452167
MIR4674	microRNA 4674	1.92592	-4.3521	0.353048	0.452167
STRIT1	small transmembrane regulator of ion transport 1	1.92592	-4.3521	0.353048	0.452167
LINC00840	long intergenic non-protein coding RNA 840	1.92592	-4.3521	0.353048	0.452167
GTF3C2-AS1	GTF3C2 antisense RNA 1	1.92592	-4.3521	0.353048	0.452167
MIR3942	microRNA 3942	1.92592	-4.3521	0.353048	0.452167
MIR3622A	microRNA 3622a	1.92592	-4.3521	0.353048	0.452167
MIR4312	microRNA 4312	1.92592	-4.3521	0.353048	0.452167
MIR2116	microRNA 2116	1.92592	-4.3521	0.353048	0.452167
MIR1271	microRNA 1271	1.92592	-4.3521	0.353048	0.452167
MIR1286	microRNA 1286	1.92592	-4.3521	0.353048	0.452167
TRL-TAA1-1	tRNA-Leu (anticodon TAA) 1-1	1.92592	-4.3521	0.353048	0.452167
MIR1225	microRNA 1225	1.92592	-4.3521	0.353048	0.452167
LINC00930	long intergenic non-protein coding RNA 930	1.92592	-4.3521	0.353048	0.452167
GOLGA8F	golgin A8 family member F	1.92592	-4.3521	0.353048	0.452167
LINC00462	long intergenic non-protein coding RNA 462	1.92592	-4.3521	0.353048	0.452167
SNORD116-6	small nucleolar RNA, C/D box 116-6	1.92592	-4.3521	0.353048	0.452167
SNORD3A	small nucleolar RNA, C/D box 3A	1.92592	-4.3521	0.353048	0.452167
LINC01433	long intergenic non-protein coding RNA 1433	1.92592	-4.3521	0.353048	0.452167
SNORD103C	small nucleolar RNA, C/D box 103C	1.92592	-4.3521	0.353048	0.452167
FTHL18	ferritin heavy chain like 18	1.92592	-4.3521	0.353048	0.452167
LHX8	LIM homeobox 8	1.92592	-4.3521	0.353048	0.452167
MIR26A1	microRNA 26a-1	1.92592	-4.3521	0.353048	0.452167
LINC00898	long intergenic non-protein coding RNA 898	1.92592	-4.3521	0.353048	0.452167
FAM87B	family with sequence similarity 87 member B	1.92592	-4.3521	0.353048	0.452167
OR52N4	olfactory receptor family 52 subfamily N member 4 (gene/pseudogene)	1.92592	-4.3521	0.353048	0.452167
FAM90A25P	family with sequence similarity 90 member A25, pseudogene	1.92592	-4.3521	0.353048	0.452167
TEX43	testis expressed 43	1.92592	-4.3521	0.353048	0.452167
PRSS45P	serine protease 45, pseudogene	1.92592	-4.3521	0.353048	0.452167
LINC02716	long intergenic non-protein coding RNA 2716	1.92592	-4.3521	0.353048	0.452167
ECEL1P2	endothelin converting enzyme like 1 pseudogene 2	1.92592	-4.3521	0.353048	0.452167
OR1B1	olfactory receptor family 1 subfamily B member 1 (gene/pseudogene)	1.92592	-4.3521	0.353048	0.452167
AKR1C8P	aldo-keto reductase family 1 member C8, pseudogene	1.92592	-4.3521	0.353048	0.452167
TREML3P	triggering receptor expressed on myeloid cells like 3, pseudogene	1.92592	-4.3521	0.353048	0.452167
TRARG1	trafficking regulator of GLUT4 (SLC2A4) 1	1.92592	-4.3521	0.353048	0.452167
DNAJC5G	DnaJ heat shock protein family (Hsp40) member C5 gamma	1.92592	-4.3521	0.353048	0.452167
HCCAT5	hepatocellular carcinoma associated transcript 5	1.92592	-4.3521	0.353048	0.452167
SLC25A47	solute carrier family 25 member 47	1.92592	-4.3521	0.353048	0.452167
LINC01559	long intergenic non-protein coding RNA 1559	1.92592	-4.3521	0.353048	0.452167
IFNL2	interferon lambda 2	1.92592	-4.3521	0.353048	0.452167
GLIPR1L1	GLIPR1 like 1	1.92592	-4.3521	0.353048	0.452167
VGLL2	vestigial like family member 2	1.92592	-4.3521	0.353048	0.452167
LINC00518	long intergenic non-protein coding RNA 518	1.92592	-4.3521	0.353048	0.452167
ERICH6B	glutamate rich 6B	1.92592	-4.3521	0.353048	0.452167
NLRP6	NLR family pyrin domain containing 6	1.92592	-4.3521	0.353048	0.452167
ARX	aristaless related homeobox	1.92592	-4.3521	0.353048	0.452167
TTC24	tetratricopeptide repeat domain 24	1.92592	-4.3521	0.353048	0.452167
H2BW1	H2B.W histone 1	1.92592	-4.3521	0.353048	0.452167
SLC36A2	solute carrier family 36 member 2	1.92592	-4.3521	0.353048	0.452167
LINC01104	long intergenic non-protein coding RNA 1104	1.92592	-4.3521	0.353048	0.452167
LELP1	late cornified envelope like proline rich 1	1.92592	-4.3521	0.353048	0.452167
ZNRF4	zinc and ring finger 4	1.92592	-4.3521	0.353048	0.452167
LINC02210	long intergenic non-protein coding RNA 2210	1.92592	-4.3521	0.353048	0.452167
C2CD4A	C2 calcium dependent domain containing 4A	1.92592	-4.3521	0.353048	0.452167
SLC32A1	solute carrier family 32 member 1	1.92592	-4.3521	0.353048	0.452167
LCN8	lipocalin 8	1.92592	-4.3521	0.353048	0.452167
RTP1	receptor transporter protein 1	1.92592	-4.3521	0.353048	0.452167
DMBX1	diencephalon/mesencephalon homeobox 1	1.92592	-4.3521	0.353048	0.452167
OSR2	odd-skipped related transciption factor 2	1.92592	-4.3521	0.353048	0.452167
CPA5	carboxypeptidase A5	1.92592	-4.3521	0.353048	0.452167
NT5C1B	5'-nucleotidase, cytosolic IB	1.92592	-4.3521	0.353048	0.452167
FGFBP2	fibroblast growth factor binding protein 2	1.92592	-4.3521	0.353048	0.452167
FAM106A	family with sequence similarity 106 member A	1.92592	-4.3521	0.353048	0.452167
IL25	interleukin 25	1.92592	-4.3521	0.353048	0.452167
DNAI2	dynein axonemal intermediate chain 2	1.92592	-4.3521	0.353048	0.452167
DPEP2	dipeptidase 2	1.92592	-4.3521	0.353048	0.452167
SUGT1P4-STRA6LP-CCDC180	SUGT1P4-STRA6LP-CCDC180 readthrough	1.92592	-4.3521	0.353048	0.452167
SHD	Src homology 2 domain containing transforming protein D	1.92592	-4.3521	0.353048	0.452167
CFC1	cripto, FRL-1, cryptic family 1	1.92592	-4.3521	0.353048	0.452167
LUZP4	leucine zipper protein 4	1.92592	-4.3521	0.353048	0.452167
IGLV1-50	immunoglobulin lambda variable 1-50 (non-functional)	1.92592	-4.3521	0.353048	0.452167
NPAP1	nuclear pore associated protein 1	1.92592	-4.3521	0.353048	0.452167
MYT1L	myelin transcription factor 1 like	1.92592	-4.3521	0.353048	0.452167
POMZP3	POM121 and ZP3 fusion	1.92592	-4.3521	0.353048	0.452167
ZP1	zona pellucida glycoprotein 1	1.92592	-4.3521	0.353048	0.452167
KLF1	Kruppel like factor 1	1.92592	-4.3521	0.353048	0.452167
GLYAT	glycine-N-acyltransferase	1.92592	-4.3521	0.353048	0.452167
CYP4F2	cytochrome P450 family 4 subfamily F member 2	1.92592	-4.3521	0.353048	0.452167
XCL2	X-C motif chemokine ligand 2	1.92592	-4.3521	0.353048	0.452167
SKIV2L	Ski2 like RNA helicase	1.92592	-4.3521	0.353048	0.452167
PSG11	pregnancy specific beta-1-glycoprotein 11	1.92592	-4.3521	0.353048	0.452167
PPBP	pro-platelet basic protein	1.92592	-4.3521	0.353048	0.452167
PF4	platelet factor 4	1.92592	-4.3521	0.353048	0.452167
MYH2	myosin heavy chain 2	1.92592	-4.3521	0.353048	0.452167
MYBPH	myosin binding protein H	1.92592	-4.3521	0.353048	0.452167
MT-TF	mitochondrially encoded tRNA-Phe (UUU/C)	1.92592	-4.3521	0.353048	0.452167
SH2D1A	SH2 domain containing 1A	1.92592	-4.3521	0.353048	0.452167
ITGAL	integrin subunit alpha L	1.92592	-4.3521	0.353048	0.452167
HRG	histidine rich glycoprotein	1.92592	-4.3521	0.353048	0.452167
HLA-C	major histocompatibility complex, class I, C	1.92592	-4.3521	0.353048	0.452167
GNGT2	G protein subunit gamma transducin 2	1.92592	-4.3521	0.353048	0.452167
CLC	Charcot-Leyden crystal galectin	1.92592	-4.3521	0.353048	0.452167
ATP12A	ATPase H+/K+ transporting non-gastric alpha2 subunit	1.92592	-4.3521	0.353048	0.452167
ADRA1A	adrenoceptor alpha 1A	1.92592	-4.3521	0.353048	0.452167
LINC01915	long intergenic non-protein coding RNA 1915	1.9259	-3.59317	0.104937	0.97907
DLEU1-AS1	DLEU1 antisense RNA 1	1.92254	-4.35212	0.353239	0.451931
HAGLROS	HAGLR opposite strand lncRNA	1.92254	-4.35212	0.353239	0.451931
MIR6508	microRNA 6508	1.92254	-4.35212	0.353239	0.451931
MIR6871	microRNA 6871	1.92254	-4.35212	0.353239	0.451931
MIR6818	microRNA 6818	1.92254	-4.35212	0.353239	0.451931
MIR6831	microRNA 6831	1.92254	-4.35212	0.353239	0.451931
MIR6761	microRNA 6761	1.92254	-4.35212	0.353239	0.451931
RNVU1-19	RNA, variant U1 small nuclear 19	1.92254	-4.35212	0.353239	0.451931
LINC01030	long intergenic non-protein coding RNA 1030	1.92254	-4.35212	0.353239	0.451931
PABPC4-AS1	PABPC4 antisense RNA 1	1.92254	-4.35212	0.353239	0.451931
LINC02037	long intergenic non-protein coding RNA 2037	1.92254	-4.35212	0.353239	0.451931
LINC01351	long intergenic non-protein coding RNA 1351	1.92254	-4.35212	0.353239	0.451931
LINC01448	long intergenic non-protein coding RNA 1448	1.92254	-4.35212	0.353239	0.451931
XXYLT1-AS2	XXYLT1 antisense RNA 2	1.92254	-4.35212	0.353239	0.451931
MAGEA8-AS1	MAGEA8 antisense RNA 1	1.92254	-4.35212	0.353239	0.451931
LINC02607	long intergenic non-protein coding RNA 2607	1.92254	-4.35212	0.353239	0.451931
LINC01206	long intergenic non-protein coding RNA 1206	1.92254	-4.35212	0.353239	0.451931
MLIP-IT1	MLIP intronic transcript 1	1.92254	-4.35212	0.353239	0.451931
B4GALT4-AS1	B4GALT4 antisense RNA 1	1.92254	-4.35212	0.353239	0.451931
MIR5006	microRNA 5006	1.92254	-4.35212	0.353239	0.451931
PRICKLE2-AS1	PRICKLE2 antisense RNA 1	1.92254	-4.35212	0.353239	0.451931
MIR378H	microRNA 378h	1.92254	-4.35212	0.353239	0.451931
LINC02525	long intergenic non-protein coding RNA 2525	1.92254	-4.35212	0.353239	0.451931
LINC02091	long intergenic non-protein coding RNA 2091	1.92254	-4.35212	0.353239	0.451931
C11orf72	chromosome 11 putative open reading frame 72	1.92254	-4.35212	0.353239	0.451931
PRKAG2-AS1	PRKAG2 antisense RNA 1	1.92254	-4.35212	0.353239	0.451931
MIR3918	microRNA 3918	1.92254	-4.35212	0.353239	0.451931
MTRNR2L4	MT-RNR2 like 4	1.92254	-4.35212	0.353239	0.451931
MIR3175	microRNA 3175	1.92254	-4.35212	0.353239	0.451931
MIR1303	microRNA 1303	1.92254	-4.35212	0.353239	0.451931
MIR1289-1	microRNA 1289-1	1.92254	-4.35212	0.353239	0.451931
TRV-CAC1-6	tRNA-Val (anticodon CAC) 1-6	1.92254	-4.35212	0.353239	0.451931
FAM27B	family with sequence similarity 27 member B	1.92254	-4.35212	0.353239	0.451931
SNORD11B	small nucleolar RNA, C/D box 11B	1.92254	-4.35212	0.353239	0.451931
TDRG1	testis development related 1	1.92254	-4.35212	0.353239	0.451931
TLCD2	TLC domain containing 2	1.92254	-4.35212	0.353239	0.451931
C1orf195	chromosome 1 open reading frame 195	1.92254	-4.35212	0.353239	0.451931
MIR563	microRNA 563	1.92254	-4.35212	0.353239	0.451931
SCARNA3	small Cajal body-specific RNA 3	1.92254	-4.35212	0.353239	0.451931
FOXD4L6	forkhead box D4 like 6	1.92254	-4.35212	0.353239	0.451931
LINC01822	long intergenic non-protein coding RNA 1822	1.92254	-4.35212	0.353239	0.451931
LINC00520	long intergenic non-protein coding RNA 520	1.92254	-4.35212	0.353239	0.451931
IGFL2-AS1	IGFL2 antisense RNA 1	1.92254	-4.35212	0.353239	0.451931
EVPLL	envoplakin like	1.92254	-4.35212	0.353239	0.451931
PIK3CD-AS1	PIK3CD antisense RNA 1	1.92254	-4.35212	0.353239	0.451931
SLC35G6	solute carrier family 35 member G6	1.92254	-4.35212	0.353239	0.451931
SPINK9	serine peptidase inhibitor Kazal type 9	1.92254	-4.35212	0.353239	0.451931
LRRC37A2	leucine rich repeat containing 37 member A2	1.92254	-4.35212	0.353239	0.451931
SMIM22	small integral membrane protein 22	1.92254	-4.35212	0.353239	0.451931
DBX2	developing brain homeobox 2	1.92254	-4.35212	0.353239	0.451931
STX19	syntaxin 19	1.92254	-4.35212	0.353239	0.451931
ZNF32-AS3	ZNF32 antisense RNA 3	1.92254	-4.35212	0.353239	0.451931
FAM92A1P2	family with sequence similarity 92 member A1 pseudogene 2	1.92254	-4.35212	0.353239	0.451931
FAM221B	family with sequence similarity 221 member B	1.92254	-4.35212	0.353239	0.451931
SUMO1P1	SUMO1 pseudogene 1	1.92254	-4.35212	0.353239	0.451931
ADAMTS7P1	ADAMTS7 pseudogene 1	1.92254	-4.35212	0.353239	0.451931
NKX1-2	NK1 homeobox 2	1.92254	-4.35212	0.353239	0.451931
H2AC2P	H2A clustered histone 2, pseudogene	1.92254	-4.35212	0.353239	0.451931
CERKL	ceramide kinase like	1.92254	-4.35212	0.353239	0.451931
OR2A12	olfactory receptor family 2 subfamily A member 12	1.92254	-4.35212	0.353239	0.451931
ATP13A5	ATPase 13A5	1.92254	-4.35212	0.353239	0.451931
KRT27	keratin 27	1.92254	-4.35212	0.353239	0.451931
ADGRE4P	adhesion G protein-coupled receptor E4, pseudogene	1.92254	-4.35212	0.353239	0.451931
FAM153A	family with sequence similarity 153 member A	1.92254	-4.35212	0.353239	0.451931
C4orf54	chromosome 4 open reading frame 54	1.92254	-4.35212	0.353239	0.451931
CYP4A22	cytochrome P450 family 4 subfamily A member 22	1.92254	-4.35212	0.353239	0.451931
CYP4F35P	cytochrome P450 family 4 subfamily F member 35, pseudogene	1.92254	-4.35212	0.353239	0.451931
LINC00927	long intergenic non-protein coding RNA 927	1.92254	-4.35212	0.353239	0.451931
IFNL1	interferon lambda 1	1.92254	-4.35212	0.353239	0.451931
LINC00612	long intergenic non-protein coding RNA 612	1.92254	-4.35212	0.353239	0.451931
XAGE3	X antigen family member 3	1.92254	-4.35212	0.353239	0.451931
CFAP161	cilia and flagella associated protein 161	1.92254	-4.35212	0.353239	0.451931
FEZF1-AS1	FEZF1 antisense RNA 1	1.92254	-4.35212	0.353239	0.451931
NKAIN2	sodium/potassium transporting ATPase interacting 2	1.92254	-4.35212	0.353239	0.451931
UPP2	uridine phosphorylase 2	1.92254	-4.35212	0.353239	0.451931
CCDC155	coiled-coil domain containing 155	1.92254	-4.35212	0.353239	0.451931
LINC00410	long intergenic non-protein coding RNA 410	1.92254	-4.35212	0.353239	0.451931
PIH1D3	PIH1 domain containing 3	1.92254	-4.35212	0.353239	0.451931
LYZL4	lysozyme like 4	1.92254	-4.35212	0.353239	0.451931
LINC00628	long intergenic non-protein coding RNA 628	1.92254	-4.35212	0.353239	0.451931
CEACAM20	CEA cell adhesion molecule 20	1.92254	-4.35212	0.353239	0.451931
SPATA32	spermatogenesis associated 32	1.92254	-4.35212	0.353239	0.451931
RXFP2	relaxin family peptide receptor 2	1.92254	-4.35212	0.353239	0.451931
DBX1	developing brain homeobox 1	1.92254	-4.35212	0.353239	0.451931
DIRC1	disrupted in renal carcinoma 1	1.92254	-4.35212	0.353239	0.451931
IGSF21	immunoglobin superfamily member 21	1.92254	-4.35212	0.353239	0.451931
USP26	ubiquitin specific peptidase 26	1.92254	-4.35212	0.353239	0.451931
FCRL4	Fc receptor like 4	1.92254	-4.35212	0.353239	0.451931
TMEM156	transmembrane protein 156	1.92254	-4.35212	0.353239	0.451931
OR51B4	olfactory receptor family 51 subfamily B member 4	1.92254	-4.35212	0.353239	0.451931
HPSE2	heparanase 2 (inactive)	1.92254	-4.35212	0.353239	0.451931
PRM3	protamine 3	1.92254	-4.35212	0.353239	0.451931
OVOL2	ovo like zinc finger 2	1.92254	-4.35212	0.353239	0.451931
VTRNA1-3	vault RNA 1-3	1.92254	-4.35212	0.353239	0.451931
OR2S2	olfactory receptor family 2 subfamily S member 2 (gene/pseudogene)	1.92254	-4.35212	0.353239	0.451931
IRGC	immunity related GTPase cinema	1.92254	-4.35212	0.353239	0.451931
CHRNA9	cholinergic receptor nicotinic alpha 9 subunit	1.92254	-4.35212	0.353239	0.451931
CCDC198	coiled-coil domain containing 198	1.92254	-4.35212	0.353239	0.451931
IGLV7-46	immunoglobulin lambda variable 7-46 (gene/pseudogene)	1.92254	-4.35212	0.353239	0.451931
NMRK2	nicotinamide riboside kinase 2	1.92254	-4.35212	0.353239	0.451931
SIGLEC9	sialic acid binding Ig like lectin 9	1.92254	-4.35212	0.353239	0.451931
RNU11	RNA, U11 small nuclear	1.92254	-4.35212	0.353239	0.451931
HAVCR1	hepatitis A virus cellular receptor 1	1.92254	-4.35212	0.353239	0.451931
SLC27A3	solute carrier family 27 member 3	1.92254	-4.35212	0.353239	0.451931
CPLX2	complexin 2	1.92254	-4.35212	0.353239	0.451931
TSIX	TSIX transcript, XIST antisense RNA	1.92254	-4.35212	0.353239	0.451931
SLC28A1	solute carrier family 28 member 1	1.92254	-4.35212	0.353239	0.451931
KRT75	keratin 75	1.92254	-4.35212	0.353239	0.451931
TRPM2	transient receptor potential cation channel subfamily M member 2	1.92254	-4.35212	0.353239	0.451931
CLDN5	claudin 5	1.92254	-4.35212	0.353239	0.451931
TCP10	t-complex 10	1.92254	-4.35212	0.353239	0.451931
STATH	statherin	1.92254	-4.35212	0.353239	0.451931
SPAM1	sperm adhesion molecule 1	1.92254	-4.35212	0.353239	0.451931
SMN2	survival of motor neuron 2, centromeric	1.92254	-4.35212	0.353239	0.451931
S100A9	S100 calcium binding protein A9	1.92254	-4.35212	0.353239	0.451931
SERPINF2	serpin family F member 2	1.92254	-4.35212	0.353239	0.451931
OR3A2	olfactory receptor family 3 subfamily A member 2	1.92254	-4.35212	0.353239	0.451931
NEUROD2	neuronal differentiation 2	1.92254	-4.35212	0.353239	0.451931
MYL2	myosin light chain 2	1.92254	-4.35212	0.353239	0.451931
LHX1	LIM homeobox 1	1.92254	-4.35212	0.353239	0.451931
KCNJ16	potassium inwardly rectifying channel subfamily J member 16	1.92254	-4.35212	0.353239	0.451931
KCNA10	potassium voltage-gated channel subfamily A member 10	1.92254	-4.35212	0.353239	0.451931
IL12RB1	interleukin 12 receptor subunit beta 1	1.92254	-4.35212	0.353239	0.451931
IAPP	islet amyloid polypeptide	1.92254	-4.35212	0.353239	0.451931
HBA1	hemoglobin subunit alpha 1	1.92254	-4.35212	0.353239	0.451931
GP1BA	glycoprotein Ib platelet subunit alpha	1.92254	-4.35212	0.353239	0.451931
GJB3	gap junction protein beta 3	1.92254	-4.35212	0.353239	0.451931
G6PC	glucose-6-phosphatase catalytic subunit	1.92254	-4.35212	0.353239	0.451931
FPR3	formyl peptide receptor 3	1.92254	-4.35212	0.353239	0.451931
CD27	CD27 molecule	1.92254	-4.35212	0.353239	0.451931
ASCL1	achaete-scute family bHLH transcription factor 1	1.92254	-4.35212	0.353239	0.451931
ADARB2	adenosine deaminase RNA specific B2 (inactive)	1.92254	-4.35212	0.353239	0.451931
RNU6-2	RNA, U6 small nuclear 2	1.91888	-4.35215	0.353465	0.451654
TLE7	TLE family member 7	1.91888	-4.35215	0.353465	0.451654
LINC02206	long intergenic non-protein coding RNA 2206	1.91888	-4.35215	0.353465	0.451654
FRG1DP	FSHD region gene 1 family member D, pseudogene	1.91888	-4.35215	0.353465	0.451654
MIR6792	microRNA 6792	1.91888	-4.35215	0.353465	0.451654
LINC02143	long intergenic non-protein coding RNA 2143	1.91888	-4.35215	0.353465	0.451654
LINC01425	long intergenic non-protein coding RNA 1425	1.91888	-4.35215	0.353465	0.451654
LINC00824	long intergenic non-protein coding RNA 824	1.91888	-4.35215	0.353465	0.451654
LINC01476	long intergenic non-protein coding RNA 1476	1.91888	-4.35215	0.353465	0.451654
DNM1P50	dynamin 1 pseudogene 50	1.91888	-4.35215	0.353465	0.451654
LINC01474	long intergenic non-protein coding RNA 1474	1.91888	-4.35215	0.353465	0.451654
DNAJB5-DT	DNAJB5 divergent transcript	1.91888	-4.35215	0.353465	0.451654
LINC00581	long intergenic non-protein coding RNA 581	1.91888	-4.35215	0.353465	0.451654
HS1BP3-IT1	HS1BP3 intronic transcript 1	1.91888	-4.35215	0.353465	0.451654
LINC00570	long intergenic non-protein coding RNA 570	1.91888	-4.35215	0.353465	0.451654
RNU6-36P	RNA, U6 small nuclear 36, pseudogene	1.91888	-4.35215	0.353465	0.451654
MIR4444-2	microRNA 4444-2	1.91888	-4.35215	0.353465	0.451654
MIR4497	microRNA 4497	1.91888	-4.35215	0.353465	0.451654
MIR4801	microRNA 4801	1.91888	-4.35215	0.353465	0.451654
MIR4762	microRNA 4762	1.91888	-4.35215	0.353465	0.451654
MIR378D2	microRNA 378d-2	1.91888	-4.35215	0.353465	0.451654
ZNF670-ZNF695	ZNF670-ZNF695 readthrough (NMD candidate)	1.91888	-4.35215	0.353465	0.451654
SMIM18	small integral membrane protein 18	1.91888	-4.35215	0.353465	0.451654
LINC00871	long intergenic non-protein coding RNA 871	1.91888	-4.35215	0.353465	0.451654
LINC00645	long intergenic non-protein coding RNA 645	1.91888	-4.35215	0.353465	0.451654
MIR1245A	microRNA 1245a	1.91888	-4.35215	0.353465	0.451654
MEF2B	myocyte enhancer factor 2B	1.91888	-4.35215	0.353465	0.451654
TRR-ACG2-1	tRNA-Arg (anticodon ACG) 2-1	1.91888	-4.35215	0.353465	0.451654
TRN-GTT2-3	tRNA-Asn (anticodon GTT) 2-3	1.91888	-4.35215	0.353465	0.451654
PRR23D2	proline rich 23 domain containing 2	1.91888	-4.35215	0.353465	0.451654
FAM223A	family with sequence similarity 223 member A	1.91888	-4.35215	0.353465	0.451654
LINC00861	long intergenic non-protein coding RNA 861	1.91888	-4.35215	0.353465	0.451654
LINC01531	long intergenic non-protein coding RNA 1531	1.91888	-4.35215	0.353465	0.451654
MIR365A	microRNA 365a	1.91888	-4.35215	0.353465	0.451654
SNORD116-9	small nucleolar RNA, C/D box 116-9	1.91888	-4.35215	0.353465	0.451654
GAGE2A	G antigen 2A	1.91888	-4.35215	0.353465	0.451654
LINC00163	long intergenic non-protein coding RNA 163	1.91888	-4.35215	0.353465	0.451654
CASC8	cancer susceptibility 8	1.91888	-4.35215	0.353465	0.451654
SNORD66	small nucleolar RNA, C/D box 66	1.91888	-4.35215	0.353465	0.451654
SNORA14A	small nucleolar RNA, H/ACA box 14A	1.91888	-4.35215	0.353465	0.451654
POTEJ	POTE ankyrin domain family member J	1.91888	-4.35215	0.353465	0.451654
SKOR2	SKI family transcriptional corepressor 2	1.91888	-4.35215	0.353465	0.451654
CES5AP1	carboxylesterase 5A pseudogene 1	1.91888	-4.35215	0.353465	0.451654
REREP3	arginine-glutamic acid dipeptide repeats pseudogene 3	1.91888	-4.35215	0.353465	0.451654
CBY3	chibby family member 3	1.91888	-4.35215	0.353465	0.451654
PABPC1L2B	poly(A) binding protein cytoplasmic 1 like 2B	1.91888	-4.35215	0.353465	0.451654
SNRPD2P2	small nuclear ribonucleoprotein D2 pseudogene 2	1.91888	-4.35215	0.353465	0.451654
PGM5-AS1	PGM5 antisense RNA 1	1.91888	-4.35215	0.353465	0.451654
SPANXN2	SPANX family member N2	1.91888	-4.35215	0.353465	0.451654
UQCRBP1	ubiquinol-cytochrome c reductase binding protein pseudogene 1	1.91888	-4.35215	0.353465	0.451654
PGBP	pepsinogen B, pseudogene	1.91888	-4.35215	0.353465	0.451654
ANKRD20A3	ankyrin repeat domain 20 family member A3	1.91888	-4.35215	0.353465	0.451654
LINC00602	long intergenic non-protein coding RNA 602	1.91888	-4.35215	0.353465	0.451654
LINC00619	long intergenic non-protein coding RNA 619	1.91888	-4.35215	0.353465	0.451654
C10orf62	chromosome 10 open reading frame 62	1.91888	-4.35215	0.353465	0.451654
MIR128-1	microRNA 128-1	1.91888	-4.35215	0.353465	0.451654
MIR125A	microRNA 125a	1.91888	-4.35215	0.353465	0.451654
PRSS57	serine protease 57	1.91888	-4.35215	0.353465	0.451654
ANKRD20A11P	ankyrin repeat domain 20 family member A11, pseudogene	1.91888	-4.35215	0.353465	0.451654
COL18A1-AS1	COL18A1 antisense RNA 1	1.91888	-4.35215	0.353465	0.451654
SPATA31D5P	SPATA31 subfamily D member 5, pseudogene	1.91888	-4.35215	0.353465	0.451654
ANKRD62	ankyrin repeat domain 62	1.91888	-4.35215	0.353465	0.451654
SLC35F4	solute carrier family 35 member F4	1.91888	-4.35215	0.353465	0.451654
POTEA	POTE ankyrin domain family member A	1.91888	-4.35215	0.353465	0.451654
LINC02120	long intergenic non-protein coding RNA 2120	1.91888	-4.35215	0.353465	0.451654
TAS2R60	taste 2 receptor member 60	1.91888	-4.35215	0.353465	0.451654
ILDR1	immunoglobulin like domain containing receptor 1	1.91888	-4.35215	0.353465	0.451654
DLX6-AS1	DLX6 antisense RNA 1	1.91888	-4.35215	0.353465	0.451654
LINC01096	long intergenic non-protein coding RNA 1096	1.91888	-4.35215	0.353465	0.451654
LINC01777	long intergenic non-protein coding RNA 1777	1.91888	-4.35215	0.353465	0.451654
KLK9	kallikrein related peptidase 9	1.91888	-4.35215	0.353465	0.451654
LINC00685	long intergenic non-protein coding RNA 685	1.91888	-4.35215	0.353465	0.451654
MYO1H	myosin IH	1.91888	-4.35215	0.353465	0.451654
IGSF22	immunoglobulin superfamily member 22	1.91888	-4.35215	0.353465	0.451654
RGL4	ral guanine nucleotide dissociation stimulator like 4	1.91888	-4.35215	0.353465	0.451654
LYG2	lysozyme g2	1.91888	-4.35215	0.353465	0.451654
TMEM244	transmembrane protein 244	1.91888	-4.35215	0.353465	0.451654
LINGO1-AS1	LINGO1 antisense RNA 1	1.91888	-4.35215	0.353465	0.451654
LHFPL5	LHFPL tetraspan subfamily member 5	1.91888	-4.35215	0.353465	0.451654
HOXA11-AS	HOXA11 antisense RNA	1.91888	-4.35215	0.353465	0.451654
LINC00305	long intergenic non-protein coding RNA 305	1.91888	-4.35215	0.353465	0.451654
UCMA	upper zone of growth plate and cartilage matrix associated	1.91888	-4.35215	0.353465	0.451654
OR10G9	olfactory receptor family 10 subfamily G member 9	1.91888	-4.35215	0.353465	0.451654
TBATA	thymus, brain and testes associated	1.91888	-4.35215	0.353465	0.451654
RTL3	retrotransposon Gag like 3	1.91888	-4.35215	0.353465	0.451654
VWA3B	von Willebrand factor A domain containing 3B	1.91888	-4.35215	0.353465	0.451654
RMST	rhabdomyosarcoma 2 associated transcript	1.91888	-4.35215	0.353465	0.451654
KCNV2	potassium voltage-gated channel modifier subfamily V member 2	1.91888	-4.35215	0.353465	0.451654
TRIM60	tripartite motif containing 60	1.91888	-4.35215	0.353465	0.451654
KCNU1	potassium calcium-activated channel subfamily U member 1	1.91888	-4.35215	0.353465	0.451654
LINC01010	long intergenic non-protein coding RNA 1010	1.91888	-4.35215	0.353465	0.451654
C3orf22	chromosome 3 open reading frame 22	1.91888	-4.35215	0.353465	0.451654
TTC9B	tetratricopeptide repeat domain 9B	1.91888	-4.35215	0.353465	0.451654
IGSF23	immunoglobulin superfamily member 23	1.91888	-4.35215	0.353465	0.451654
LINC00934	long intergenic non-protein coding RNA 934	1.91888	-4.35215	0.353465	0.451654
LRRC15	leucine rich repeat containing 15	1.91888	-4.35215	0.353465	0.451654
PRXL2B	peroxiredoxin like 2B	1.91888	-4.35215	0.353465	0.451654
C17orf64	chromosome 17 open reading frame 64	1.91888	-4.35215	0.353465	0.451654
HIGD2B	HIG1 hypoxia inducible domain family member 2B	1.91888	-4.35215	0.353465	0.451654
FOXN4	forkhead box N4	1.91888	-4.35215	0.353465	0.451654
OR56A4	olfactory receptor family 56 subfamily A member 4	1.91888	-4.35215	0.353465	0.451654
MRGPRX3	MAS related GPR family member X3	1.91888	-4.35215	0.353465	0.451654
CATSPER1	cation channel sperm associated 1	1.91888	-4.35215	0.353465	0.451654
ZIC5	Zic family member 5	1.91888	-4.35215	0.353465	0.451654
LRRC2-AS1	LRRC2 antisense RNA 1	1.91888	-4.35215	0.353465	0.451654
SHCBP1L	SHC binding and spindle associated 1 like	1.91888	-4.35215	0.353465	0.451654
ARL14	ADP ribosylation factor like GTPase 14	1.91888	-4.35215	0.353465	0.451654
TMC5	transmembrane channel like 5	1.91888	-4.35215	0.353465	0.451654
DHRS11	dehydrogenase/reductase 11	1.91888	-4.35215	0.353465	0.451654
CLEC7A	C-type lectin domain containing 7A	1.91888	-4.35215	0.353465	0.451654
PRDM14	PR/SET domain 14	1.91888	-4.35215	0.353465	0.451654
DMRTA2	DMRT like family A2	1.91888	-4.35215	0.353465	0.451654
VRTN	vertebrae development associated	1.91888	-4.35215	0.353465	0.451654
CLDN20	claudin 20	1.91888	-4.35215	0.353465	0.451654
CTAG2	cancer/testis antigen 2	1.91888	-4.35215	0.353465	0.451654
TRAJ32	T cell receptor alpha joining 32	1.91888	-4.35215	0.353465	0.451654
CLDN17	claudin 17	1.91888	-4.35215	0.353465	0.451654
OR2L2	olfactory receptor family 2 subfamily L member 2	1.91888	-4.35215	0.353465	0.451654
PRDM7	PR/SET domain 7	1.91888	-4.35215	0.353465	0.451654
SMR3B	submaxillary gland androgen regulated protein 3B	1.91888	-4.35215	0.353465	0.451654
ARHGEF10	Rho guanine nucleotide exchange factor 10	1.91888	-4.35215	0.353465	0.451654
CD84	CD84 molecule	1.91888	-4.35215	0.353465	0.451654
DHX16	DEAH-box helicase 16	1.91888	-4.35215	0.353465	0.451654
NR0B2	nuclear receptor subfamily 0 group B member 2	1.91888	-4.35215	0.353465	0.451654
BFSP2	beaded filament structural protein 2	1.91888	-4.35215	0.353465	0.451654
WNT1	Wnt family member 1	1.91888	-4.35215	0.353465	0.451654
CRISP2	cysteine rich secretory protein 2	1.91888	-4.35215	0.353465	0.451654
SRD5A2	steroid 5 alpha-reductase 2	1.91888	-4.35215	0.353465	0.451654
CCL17	C-C motif chemokine ligand 17	1.91888	-4.35215	0.353465	0.451654
RHO	rhodopsin	1.91888	-4.35215	0.353465	0.451654
PRPH2	peripherin 2	1.91888	-4.35215	0.353465	0.451654
SERPINB10	serpin family B member 10	1.91888	-4.35215	0.353465	0.451654
PAX9	paired box 9	1.91888	-4.35215	0.353465	0.451654
MAGEB3	MAGE family member B3	1.91888	-4.35215	0.353465	0.451654
LALBA	lactalbumin alpha	1.91888	-4.35215	0.353465	0.451654
ITIH1	inter-alpha-trypsin inhibitor heavy chain 1	1.91888	-4.35215	0.353465	0.451654
IL1RN	interleukin 1 receptor antagonist	1.91888	-4.35215	0.353465	0.451654
HTR1F	5-hydroxytryptamine receptor 1F	1.91888	-4.35215	0.353465	0.451654
HLA-DRB6	major histocompatibility complex, class II, DR beta 6 (pseudogene)	1.91888	-4.35215	0.353465	0.451654
HLA-DRB5	major histocompatibility complex, class II, DR beta 5	1.91888	-4.35215	0.353465	0.451654
HBG1	hemoglobin subunit gamma 1	1.91888	-4.35215	0.353465	0.451654
GPR17	G protein-coupled receptor 17	1.91888	-4.35215	0.353465	0.451654
GLRA2	glycine receptor alpha 2	1.91888	-4.35215	0.353465	0.451654
GABRA6	gamma-aminobutyric acid type A receptor alpha6 subunit	1.91888	-4.35215	0.353465	0.451654
DEFA4	defensin alpha 4	1.91888	-4.35215	0.353465	0.451654
CYP2A13	cytochrome P450 family 2 subfamily A member 13	1.91888	-4.35215	0.353465	0.451654
CDSN	corneodesmosin	1.91888	-4.35215	0.353465	0.451654
CD86	CD86 molecule	1.91888	-4.35215	0.353465	0.451654
ARHGEF35-AS1	ARHGEF35 antisense RNA 1	1.91289	-2.92302	0.0213653	1.67029
INTS4P2	integrator complex subunit 4 pseudogene 2	1.90208	-2.5927	0.0310063	1.50855
MARCHF10	membrane associated ring-CH-type finger 10	1.88927	-3.35198	0.0680334	1.16728
LINC01366	long intergenic non-protein coding RNA 1366	1.78769	-3.96502	0.252233	0.598198
HAMP	hepcidin antimicrobial peptide	1.78769	-3.96502	0.252233	0.598198
CHIT1	chitinase 1	1.78769	-3.96502	0.252233	0.598198
MIR612	microRNA 612	1.78496	-3.96495	0.258728	0.587156
FZD10	frizzled class receptor 10	1.78496	-3.96495	0.258728	0.587156
VEGFD	vascular endothelial growth factor D	1.78496	-3.96495	0.258728	0.587156
OASL	2'-5'-oligoadenylate synthetase like	1.78275	-3.96503	0.252151	0.598339
SNORD98	small nucleolar RNA, C/D box 98	1.7814	-3.96506	0.253338	0.596301
KIAA1755	KIAA1755	1.7796	-3.96505	0.253874	0.595381
CD33	CD33 molecule	1.77938	-3.96505	0.249317	0.603249
ROR1-AS1	ROR1 antisense RNA 1	1.77844	-3.965	0.254618	0.594111
TRAF3IP3	TRAF3 interacting protein 3	1.77844	-3.965	0.254618	0.594111
HDAC11-AS1	HDAC11 antisense RNA 1	1.77804	-3.96509	0.249325	0.603234
MIR6804	microRNA 6804	1.77781	-3.96509	0.252834	0.597164
HNRNPCL3	heterogeneous nuclear ribonucleoprotein C like 3	1.77553	-3.96502	0.255114	0.593266
MIR339	microRNA 339	1.77553	-3.96502	0.255114	0.593266
CR2	complement C3d receptor 2	1.77491	-3.96511	0.2545	0.594312
IGFBP1	insulin like growth factor binding protein 1	1.77469	-3.96511	0.24993	0.602182
MB	myoglobin	1.77289	-3.9651	0.250469	0.601245
SNORD116-2	small nucleolar RNA, C/D box 116-2	1.77239	-3.96504	0.260907	0.583515
NOX5	NADPH oxidase 5	1.77239	-3.96504	0.260907	0.583515
LINC01221	long intergenic non-protein coding RNA 1221	1.77194	-3.96505	0.254614	0.594117
LINC01033	long intergenic non-protein coding RNA 1033	1.77156	-3.96513	0.253934	0.595279
MIR6738	microRNA 6738	1.77156	-3.96513	0.253934	0.595279
CFD	complement factor D	1.77134	-3.96514	0.255169	0.593171
GHRL	ghrelin and obestatin prepropeptide	1.76568	-3.96509	0.25572	0.592235
MOAP1	modulator of apoptosis 1	1.76488	-3.96518	0.261596	0.582369
MYOT	myotilin	1.76488	-3.96518	0.261596	0.582369
MORC2-AS1	MORC2 antisense RNA 1	1.76448	-3.66011	0.15182	0.818671
MIR6851	microRNA 6851	1.76369	-3.66006	0.155496	0.808282
MIR1281	microRNA 1281	1.75497	-3.66013	0.151642	0.819179
SNORA14B	small nucleolar RNA, H/ACA box 14B	1.75316	-3.66021	0.149716	0.824731
NOMO1	NODAL modulator 1	1.75241	-1.82387	0.00130716	2.88367
MAPK10-AS1	MAPK10 antisense RNA 1	1.75168	-3.66019	0.157218	0.803497
TMPRSS6	transmembrane serine protease 6	1.75168	-3.66019	0.157218	0.803497
TEX35	testis expressed 35	1.75021	-3.66023	0.150203	0.823322
CLLU1	chronic lymphocytic leukemia up-regulated 1	1.74923	-3.66018	0.151925	0.818372
C8orf34	chromosome 8 open reading frame 34	1.74743	-3.66025	0.151742	0.818893
ADRB2	adrenoceptor beta 2	1.74662	-3.6602	0.152989	0.815341
CAPN11	calpain 11	1.74639	-3.40858	0.0940984	1.02642
TNNT3	troponin T3, fast skeletal type	1.73425	-3.40875	0.0969797	1.01332
LINC02870	long intergenic non-protein coding RNA 2870	1.73279	-3.19453	0.0615767	1.21058
H3C12	H3 clustered histone 12	1.72829	-3.0079	0.040987	1.38735
UCKL1-AS1	UCKL1 antisense RNA 1	1.7239	-3.00816	0.043074	1.36579
SEPTIN5	septin 5	1.63396	-2.27102	0.00512842	2.29002
NBL1	NBL1, DAN family BMP antagonist	1.60207	-3.4675	0.135549	0.867905
ZNRF3-AS1	ZNRF3 antisense RNA 1	1.59733	-3.46751	0.13447	0.871374
SNORD93	small nucleolar RNA, C/D box 93	1.59696	-3.46746	0.137075	0.863041
PCDHGA12	protocadherin gamma subfamily A, 12	1.59511	-3.46744	0.146004	0.835636
CDO1	cysteine dioxygenase type 1	1.59467	-3.46744	0.137768	0.860853
MLKL	mixed lineage kinase domain like pseudokinase	1.59369	-2.9229	0.0515641	1.28765
DNAJC9-AS1	DNAJC9 antisense RNA 1	1.59133	-3.46751	0.137655	0.861207
CRYBB3	crystallin beta B3	1.58532	-3.4675	0.137413	0.861971
MIR6739	microRNA 6739	1.58281	-2.92319	0.0499334	1.30161
LINC01621	long intergenic non-protein coding RNA 1621	1.57871	-2.92315	0.0512193	1.29057
SNORA77	small nucleolar RNA, H/ACA box 77	1.55277	-3.73055	0.224326	0.64912
EXD1	exonuclease 3'-5' domain containing 1	1.55277	-3.73055	0.224326	0.64912
GOLGA6A	golgin A6 family member A	1.55038	-3.73049	0.225549	0.64676
TDRD5	tudor domain containing 5	1.54943	-3.73053	0.225475	0.646902
PRF1	perforin 1	1.54822	-3.73056	0.220083	0.657414
PIK3IP1-AS1	PIK3IP1 antisense RNA 1 (head to head)	1.54802	-3.09829	0.0747659	1.1263
MIR4482	microRNA 4482	1.54061	-3.7306	0.224255	0.649258
BTG4	BTG anti-proliferation factor 4	1.53941	-3.73063	0.221972	0.653702
TEX12	testis expressed 12	1.53777	-3.09842	0.0779239	1.10833
CTSE	cathepsin E	1.5368	-3.73057	0.222055	0.65354
C6orf223	chromosome 6 open reading frame 223	1.53635	-3.73066	0.222642	0.652393
CXCL5	C-X-C motif chemokine ligand 5	1.53182	-3.73067	0.23207	0.634382
NSMCE1-DT	NSMCE1 divergent transcript	1.52725	-3.73058	0.234803	0.629297
IFNE	interferon epsilon	1.52725	-3.73058	0.234803	0.629297
KCNH4	potassium voltage-gated channel subfamily H member 4	1.52603	-3.73077	0.246824	0.607613
GREM1	gremlin 1, DAN family BMP antagonist	1.52497	-3.73066	0.231344	0.635741
GCNT3	glucosaminyl (N-acetyl) transferase 3, mucin type	1.51811	-3.73066	0.239419	0.620841
C7orf57	chromosome 7 open reading frame 57	1.50647	-3.2975	0.119279	0.923435
C1QTNF9B	C1q and TNF related 9B	1.50606	-3.29741	0.122446	0.912056
APOBEC2	apolipoprotein B mRNA editing enzyme catalytic subunit 2	1.49467	-3.29766	0.126413	0.898208
GALR2	galanin receptor 2	1.48202	-3.29769	0.123397	0.908696
MLPH	melanophilin	1.48117	-3.29764	0.127057	0.896001
KRT222	keratin 222	1.46714	-2.96505	0.0709434	1.14909
NPIPB9	nuclear pore complex interacting protein family member B9	1.44761	-3.1456	0.101757	0.992435
HSP90AB4P	heat shock protein 90 alpha family class B member 4, pseudogene	1.44529	-1.74847	0.00185583	2.73146
DUSP26	dual specificity phosphatase 26	1.44034	-3.52888	0.203136	0.692212
ZNF890P	zinc finger protein 890, pseudogene	1.43972	-3.14552	0.100166	0.999278
CACNA2D1-AS1	CACNA2D1 antisense RNA 1	1.43766	-3.52895	0.190833	0.719346
RAX2	retina and anterior neural fold homeobox 2	1.43541	-2.84314	0.0625441	1.20381
RNU6-8	RNA, U6 small nuclear 8	1.43392	-3.52887	0.192575	0.715399
LINC01686	long intergenic non-protein coding RNA 1686	1.43342	-3.52896	0.190059	0.721111
OR4D5	olfactory receptor family 4 subfamily D member 5	1.42965	-3.52902	0.192644	0.715244
LINC00673	long intergenic non-protein coding RNA 673	1.42678	-3.14568	0.109092	0.962207
SBSN	suprabasin	1.42559	-3.52894	0.192559	0.715437
APOBR	apolipoprotein B receptor	1.4207	-2.73028	0.0479124	1.31955
MIR6869	microRNA 6869	1.4184	-3.52912	0.206734	0.684587
CCDC181	coiled-coil domain containing 181	1.41808	-3.52897	0.196549	0.706529
LMO2	LIM domain only 2	1.41762	-2.49759	0.0359269	1.44458
HTATSF1P2	HIV-1 Tat specific factor 1 pseudogene 2	1.41168	-4.0525	0.39443	0.40403
ZNF831	zinc finger protein 831	1.40988	-4.05248	0.395052	0.403346
ADAD2	adenosine deaminase domain containing 2	1.40665	-4.0525	0.391298	0.407492
LINC01150	long intergenic non-protein coding RNA 1150	1.4058	-4.05245	0.396482	0.401776
ATP11A-AS1	ATP11A antisense RNA 1	1.4058	-4.05245	0.396482	0.401776
MLNR	motilin receptor	1.40523	-4.05254	0.391402	0.407377
MIR657	microRNA 657	1.40343	-4.05253	0.392029	0.406682
LINC01039	long intergenic non-protein coding RNA 1039	1.40319	-4.05253	0.392105	0.406597
AADACL4	arylacetamide deacetylase like 4	1.40319	-4.05253	0.392105	0.406597
RNVU1-1	RNA, variant U1 small nuclear 1	1.40257	-4.05248	0.392739	0.405896
SDHAP2	succinate dehydrogenase complex flavoprotein subunit A pseudogene 2	1.40257	-4.05248	0.392739	0.405896
TSGA10IP	testis specific 10 interacting protein	1.40177	-4.05257	0.388797	0.410278
ATP23	ATP23 metallopeptidase and ATP synthase assembly factor homolog	1.40177	-4.05257	0.388797	0.410278
EN2	engrailed homeobox 2	1.40113	-3.00805	0.0985103	1.00652
SLIT2-IT1	SLIT2 intronic transcript 1	1.40022	-4.05255	0.397251	0.400935
H2AC19	H2A clustered histone 19	1.40022	-4.05255	0.397251	0.400935
ATP6V1B1-AS1	ATP6V1B1 antisense RNA 1	1.39998	-4.05255	0.389427	0.409573
MPP4	membrane palmitoylated protein 4	1.39998	-4.05255	0.389427	0.409573
DPY19L2P4	DPY19L2 pseudogene 4	1.39935	-4.0525	0.393472	0.405086
KRT42P	keratin 42 pseudogene	1.39935	-4.0525	0.393472	0.405086
ANKS4B	ankyrin repeat and sterile alpha motif domain containing 4B	1.39935	-4.0525	0.393472	0.405086
SNORA31	small nucleolar RNA, H/ACA box 31	1.39832	-4.05259	0.393013	0.405593
SMTNL1	smoothelin like 1	1.39832	-4.05259	0.393013	0.405593
SLCO1B3	solute carrier organic anion transporter family member 1B3	1.39832	-4.05259	0.393013	0.405593
PKD2L2	polycystin 2 like 2, transient receptor potential cation channel	1.39832	-4.05259	0.393013	0.405593
LRRTM2	leucine rich repeat transmembrane neuronal 2	1.39832	-4.05259	0.393013	0.405593
PLEK	pleckstrin	1.39832	-4.05259	0.393013	0.405593
DGKG	diacylglycerol kinase gamma	1.39832	-4.05259	0.393013	0.405593
TRAV34	T cell receptor alpha variable 34	1.39677	-4.05257	0.393566	0.404983
LINC01494	long intergenic non-protein coding RNA 1494	1.39652	-4.05258	0.393642	0.404899
RNF223	ring finger protein 223	1.39652	-4.05258	0.393642	0.404899
FABP5P3	fatty acid binding protein 5 pseudogene 3	1.39652	-4.05258	0.393642	0.404899
TACSTD2	tumor associated calcium signal transducer 2	1.39614	-4.05252	0.398687	0.399368
CHI3L2	chitinase 3 like 2	1.39614	-4.05252	0.398687	0.399368
TMEM140	transmembrane protein 140	1.3959	-4.05252	0.390879	0.407958
ITFG1-AS1	ITFG1 antisense RNA 1	1.39512	-4.05261	0.393741	0.404789
MIR553	microRNA 553	1.39512	-4.05261	0.393741	0.404789
FREM3	FRAS1 related extracellular matrix 3	1.39512	-4.05261	0.393741	0.404789
ACP4	acid phosphatase 4	1.39512	-4.05261	0.393741	0.404789
GPR4	G protein-coupled receptor 4	1.39512	-4.05261	0.393741	0.404789
MYF6	myogenic factor 6	1.39332	-4.0526	0.394371	0.404095
LINC02595	long intergenic non-protein coding RNA 2595	1.39244	-4.05255	0.395088	0.403306
CALHM4	calcium homeostasis modulator family member 4	1.39244	-4.05255	0.395088	0.403306
PTH2R	parathyroid hormone 2 receptor	1.39244	-4.05255	0.395088	0.403306
GRIN1	glutamate ionotropic receptor NMDA type subunit 1	1.39244	-4.05255	0.395088	0.403306
SDR9C7	short chain dehydrogenase/reductase family 9C member 7	1.39168	-4.05264	0.399045	0.398978
MGAT4FP	MGAT4 family member F, pseudogene	1.38924	-4.05257	0.39582	0.402503
SNORA74A	small nucleolar RNA, H/ACA box 74A	1.38924	-4.05257	0.39582	0.402503
LDHC	lactate dehydrogenase C	1.38924	-4.05257	0.39582	0.402503
LINC00443	long intergenic non-protein coding RNA 443	1.3858	-4.05259	0.401114	0.396732
ABCA9	ATP binding cassette subfamily A member 9	1.37693	-2.5288	0.0413939	1.38306
ASB12	ankyrin repeat and SOCS box containing 12	1.37507	-2.32457	0.0193254	1.71387
ADGRF4	adhesion G protein-coupled receptor F4	1.37416	-2.62615	0.0412234	1.38486
SLC8A1-AS1	SLC8A1 antisense RNA 1	1.37153	-3.35203	0.159941	0.796041
MIR7110	microRNA 7110	1.35172	-2.76681	0.0657173	1.18232
H4C15	H4 clustered histone 15	1.34539	-2.8826	0.0803598	1.09496
SUCNR1	succinate receptor 1	1.34447	-3.19438	0.14302	0.844602
LMNTD2	lamin tail domain containing 2	1.34173	-2.76693	0.0642821	1.19191
SNORD15B	small nucleolar RNA, C/D box 15B	1.33402	-2.16941	0.0160781	1.79377
DEGS2	delta 4-desaturase, sphingolipid 2	1.33255	-3.19441	0.142028	0.847627
PLGLB2	plasminogen like B2	1.33146	-3.19435	0.143935	0.841833
TAFA1	TAFA chemokine like family member 1	1.32638	-3.1944	0.142808	0.845246
ALOX15P1	arachidonate 15-lipoxygenase pseudogene 1	1.31228	-3.80452	0.337934	0.471169
GPR132	G protein-coupled receptor 132	1.31074	-2.66011	0.054001	1.2676
SPOCK3	SPARC (osteonectin), cwcv and kazal like domains proteoglycan 3	1.31059	-3.80451	0.332034	0.478817
SNORA59A	small nucleolar RNA, H/ACA box 59A	1.3089	-3.8045	0.339535	0.469116
TSPAN1	tetraspanin 1	1.30759	-3.80453	0.325989	0.486797
HERC5	HECT and RLD domain containing E3 ubiquitin protein ligase 5	1.30653	-0.996444	0.184281	0.734519
DIO3	iodothyronine deiodinase 3	1.30584	-3.19448	0.150228	0.82325
ANKRD55	ankyrin repeat domain 55	1.30494	-2.19435	0.0177599	1.75056
SLC22A13	solute carrier family 22 member 13	1.30337	-3.19451	0.151973	0.818234
STAP1	signal transducing adaptor family member 1	1.30331	-3.80459	0.328538	0.483414
MIR3191	microRNA 3191	1.30258	-3.05249	0.119127	0.92399
ANKRD36BP2	ankyrin repeat domain 36B pseudogene 2	1.30218	-2.37948	0.0797954	1.09802
PBX2	PBX homeobox 2	1.30118	-3.80444	0.343264	0.464372
TTC23L	tetratricopeptide repeat domain 23 like	1.30074	-1.76679	0.00518205	2.2855
TRIM61	tripartite motif containing 61	1.29972	-3.80457	0.326421	0.486222
VPREB3	V-set pre-B cell surrogate light chain 3	1.29972	-3.80457	0.326421	0.486222
HAR1A	highly accelerated region 1A	1.29843	-3.8046	0.321659	0.492605
ZPLD1	zona pellucida like domain containing 1	1.29545	-3.80462	0.323735	0.48981
H4C1	H4 clustered histone 1	1.29525	-3.80463	0.32255	0.491403
PRPF31	pre-mRNA processing factor 31	1.29437	-3.80457	0.32822	0.483835
CTRC	chymotrypsin C	1.29397	-3.80466	0.326326	0.486349
MS4A10	membrane spanning 4-domains A10	1.29376	-3.80466	0.331229	0.479872
LINC00639	long intergenic non-protein coding RNA 639	1.29228	-3.80465	0.323365	0.490307
LINC01353	long intergenic non-protein coding RNA 1353	1.28922	-3.80453	0.335869	0.47383
LINC02355	long intergenic non-protein coding RNA 2355	1.28763	-3.80471	0.334901	0.475083
PRRG4	proline rich and Gla domain 4	1.28763	-3.80471	0.334901	0.475083
LINC00636	long intergenic non-protein coding RNA 636	1.28356	-3.80463	0.327829	0.484353
NAALADL2-AS2	NAALADL2 antisense RNA 2	1.28298	-3.80472	0.332859	0.477739
ZG16	zymogen granule protein 16	1.28202	-2.37977	0.0320779	1.49379
MOGAT2	monoacylglycerol O-acyltransferase 2	1.27913	-3.80469	0.334466	0.475648
KLHL6	kelch like family member 6	1.2742	-2.92331	0.105401	0.977154
PLAAT5	phospholipase A and acyltransferase 5	1.26013	-3.59296	0.269646	0.569205
BVES-AS1	BVES antisense RNA 1	1.25719	-3.59299	0.266809	0.5738
OR10G4	olfactory receptor family 10 subfamily G member 4	1.25646	-3.59303	0.272789	0.564173
GRID2IP	Grid2 interacting protein	1.25301	-3.59299	0.274301	0.561773
SNCA-AS1	SNCA antisense RNA 1	1.25166	-3.59303	0.264984	0.57678
TRK-CTT3-1	tRNA-Lys (anticodon CTT) 3-1	1.25119	-3.59312	0.266837	0.573754
MYEOV	myeloma overexpressed	1.24789	-2.80459	0.0911578	1.04021
SHISAL2A	shisa like 2A	1.24668	-3.59313	0.268386	0.57124
TCP11	t-complex 11	1.24379	-2.69491	0.0732067	1.13545
MAB21L4	mab-21 like 4	1.24278	-3.59319	0.276364	0.558519
NSG2	neuronal vesicle trafficking associated 2	1.23811	-3.5932	0.275606	0.559711
ARL17A	ADP ribosylation factor like GTPase 17A	1.23746	-3.593	0.321415	0.492934
MROH7	maestro heat like repeat family member 7	1.23668	-3.5931	0.273683	0.562753
PLEKHG7	pleckstrin homology and RhoGEF domain containing G7	1.23651	-3.5931	0.274534	0.561403
LINC00941	long intergenic non-protein coding RNA 941	1.23449	-3.59317	0.273468	0.563093
SLC25A6	solute carrier family 25 member 6	1.23016	-3.59318	0.282408	0.549124
OSMR-AS1	OSMR antisense RNA 1 (head to head)	1.22794	-3.40852	0.222161	0.653332
CHRNB4	cholinergic receptor nicotinic beta 4 subunit	1.22514	-3.40864	0.244729	0.611315
SLC14A2	solute carrier family 14 member 2	1.22486	-3.40863	0.21968	0.658209
LSP1P5	LSP1 pseudogene 5	1.2237	-2.69508	0.105497	0.976759
ZBTB20-AS4	ZBTB20 antisense RNA 4	1.22214	-3.40866	0.222575	0.652523
REG3G	regenerating family member 3 gamma	1.21908	-3.40872	0.228715	0.640705
TRI-TAT1-1	tRNA-Ile (anticodon TAT) 1-1	1.21884	-3.40863	0.224924	0.647963
MINDY4	MINDY lysine 48 deubiquitinase 4	1.21495	-3.40855	0.229115	0.639947
CFAP58-DT	CFAP58 divergent transcript	1.21399	-3.40868	0.228351	0.641398
LINC02027	long intergenic non-protein coding RNA 2027	1.20783	-3.40867	0.23074	0.636877
GAS2L2	growth arrest specific 2 like 2	1.20464	-3.24522	0.188878	0.723819
MT-TS1	mitochondrially encoded tRNA-Ser (UCN) 1	1.20316	-3.24511	0.185297	0.732131
H1-4	H1.4 linker histone, cluster member	1.20033	-2.96491	0.144961	0.838747
LNCOC1	lncRNA associated with ovarian cancer 1	1.19661	-2.96491	0.132412	0.878072
FSTL4	follistatin like 4	1.19609	-2.965	0.13279	0.876836
SNORD63	small nucleolar RNA, C/D box 63	1.19542	-3.24527	0.191864	0.717006
CNGB1	cyclic nucleotide gated channel subunit beta 1	1.19516	-3.0982	0.161161	0.792739
SELP	selectin P	1.19201	-1.56058	0.00514508	2.28861
LINC01099	long intergenic non-protein coding RNA 1099	1.18674	-3.09834	0.159404	0.797501
IFI44	interferon induced protein 44	1.18488	-0.229769	0.225551	0.646754
RIIAD1	regulatory subunit of type II PKA R-subunit domain containing 1	1.18168	-2.96486	0.136049	0.866304
C1orf127	chromosome 1 open reading frame 127	1.1773	-3.09835	0.164893	0.782799
CTAGE11P	CTAGE family member 11, pseudogene	1.17641	-2.73034	0.0945113	1.02452
APBB1IP	amyloid beta precursor protein binding family B member 1 interacting protein	1.17477	-3.09832	0.171514	0.7657
TGFBR3L	transforming growth factor beta receptor 3 like	1.16996	-2.62609	0.0893684	1.04882
KSR2	kinase suppressor of ras 2	1.16944	-2.73048	0.0948721	1.02286
AZGP1	alpha-2-glycoprotein 1, zinc-binding	1.1646	-2.62603	0.080038	1.0967
TLCD3B	TLC domain containing 3B	1.1531	-1.45186	0.00440667	2.35589
ACTL8	actin like 8	1.15084	-2.52903	0.0711914	1.14757
BCO1	beta-carotene oxygenase 1	1.1505	-2.43766	0.057991	1.23664
ADRA2B	adrenoceptor alpha 2B	1.12106	-1.65997	0.0122566	1.91163
LRMDA	leucine rich melanocyte differentiation associated	1.11052	-1.60967	0.0119317	1.9233
MIR5010	microRNA 5010	1.10561	-2.46747	0.069829	1.15596
MIR181A1HG	MIR181A1 host gene	1.10076	-2.88238	0.151884	0.818487
DST-AS1	DST antisense RNA 1	1.09699	-2.76712	0.123929	0.906826
CASQ2	calsequestrin 2	1.09473	-2.767	0.122969	0.910204
ATP5MGL	ATP synthase membrane subunit g like	1.09335	-2.88266	0.148838	0.827287
AMER2	APC membrane recruitment protein 2	1.08946	-2.88235	0.152584	0.816492
HYPK	huntingtin interacting protein K	1.0837	-3.29745	0.259275	0.586239
ADAMTSL4-AS1	ADAMTSL4 antisense RNA 1	1.08014	-2.88248	0.1585	0.799971
MAT1A	methionine adenosyltransferase 1A	1.07634	-3.14559	0.211852	0.673967
MEP1B	meprin A subunit beta	1.07516	-3.29755	0.247459	0.606496
TCHH	trichohyalin	1.07484	-3.46751	0.310918	0.507354
LRRC3B	leucine rich repeat containing 3B	1.07478	-3.14572	0.211467	0.674758
H2AC12	H2A clustered histone 12	1.07463	-3.46746	0.306597	0.513432
TMED6	transmembrane p24 trafficking protein 6	1.07179	-3.29761	0.249709	0.602565
APOC1P1	apolipoprotein C1 pseudogene 1	1.07047	-3.14559	0.213035	0.671549
NME8	NME/NM23 family member 8	1.06778	-3.29776	0.256457	0.590986
H2BC10	H2B clustered histone 10	1.06633	-3.46739	0.311693	0.506272
MEGF11	multiple EGF like domains 11	1.06536	-3.14567	0.234736	0.62942
PIK3CG	phosphatidylinositol-4,5-bisphosphate 3-kinase catalytic subunit gamma	1.06439	-3.46752	0.307532	0.51211
HHLA2	HERV-H LTR-associating 2	1.06405	-3.46746	0.31191	0.505971
MRM1	mitochondrial rRNA methyltransferase 1	1.06385	-3.46756	0.303902	0.517266
TRR-TCT1-1	tRNA-Arg (anticodon TCT) 1-1	1.06304	-3.4675	0.300317	0.522421
SLC17A9	solute carrier family 17 member 9	1.06089	-3.29765	0.253256	0.59644
GFAP	glial fibrillary acidic protein	1.06038	-3.46753	0.300435	0.52225
CDRT1	CMT1A duplicated region transcript 1	1.06018	-2.32457	0.0699306	1.15533
SNORA22	small nucleolar RNA, H/ACA box 22	1.05471	-3.46771	0.315932	0.500407
HSPA6	heat shock protein family A (Hsp70) member 6	1.05438	-3.29759	0.266245	0.574718
LEFTY2	left-right determination factor 2	1.05373	-1.74853	0.0188774	1.72406
CBR3-AS1	CBR3 antisense RNA 1	1.0532	-3.4677	0.310817	0.507496
FOXE3	forkhead box E3	1.05297	-3.46765	0.309978	0.508669
NCMAP-DT	NCMAP divergent transcript	1.05274	-3.46751	0.308678	0.510494
LINC02139	long intergenic non-protein coding RNA 2139	1.04798	-3.46761	0.312555	0.505073
CNGA4	cyclic nucleotide gated channel subunit alpha 4	1.04588	-2.32442	0.0687606	1.16266
CCDC173	coiled-coil domain containing 173	1.04554	-1.86255	0.02558	1.5921
RNVU1-14	RNA, variant U1 small nuclear 14	1.04479	-3.66019	0.377459	0.42313
ABHD11-AS1	ABHD11 antisense RNA 1 (tail to tail)	1.04336	-3.66023	0.372092	0.42935
KIAA1671-AS1	KIAA1671 antisense RNA 1	1.04281	-3.66018	0.383825	0.415867
MIRLET7I	microRNA let-7i	1.04254	-3.46756	0.315394	0.501146
LINC01733	long intergenic non-protein coding RNA 1733	1.0424	-3.46766	0.319063	0.496124
ANKRD34C	ankyrin repeat domain 34C	1.04218	-3.66012	0.375529	0.425357
HOXA10	homeobox A10	1.04094	-3.66016	0.369992	0.431808
USP6	ubiquitin specific peptidase 6	1.04052	-3.66025	0.375147	0.425798
HK3	hexokinase 3	1.04033	-3.66025	0.371913	0.429558
MMADHC-DT	MMADHC divergent transcript	1.03947	-2.59288	0.11032	0.957347
CATSPER4	cation channel sperm associated 4	1.03917	-2.59292	0.110161	0.957972
PRSS46P	serine protease 46, pseudogene	1.0388	-2.32485	0.0907288	1.04226
MAPK15	mitogen-activated protein kinase 15	1.03724	-3.46775	0.33468	0.47537
PLA2G4D	phospholipase A2 group IVD	1.03712	-3.66022	0.378467	0.421971
HEATR4	HEAT repeat containing 4	1.03544	-3.6602	0.387461	0.411772
PI3	peptidase inhibitor 3	1.03241	-3.66023	0.381356	0.418669
NAALADL1	N-acetylated alpha-linked acidic dipeptidase like 1	1.02844	-3.66035	0.385724	0.413723
GTF2H2C	GTF2H2 family member C	1.02825	-3.6603	0.384952	0.414594
TNRC18P1	trinucleotide repeat containing 18 pseudogene 1	1.02798	-3.66029	0.383117	0.416669
LRIT3	leucine rich repeat, Ig-like and transmembrane domains 3	1.02771	-2.1944	0.0595106	1.22541
MIR1915	microRNA 1915	1.02665	-2.92306	0.202271	0.694067
CACNA1C-AS2	CACNA1C antisense RNA 2	1.02233	-2.12166	0.0488877	1.3108
PLIN1	perilipin 1	1.01543	-2.80451	0.163572	0.78629
FOXL2	forkhead box L2	1.01043	-2.19454	0.0629712	1.20086
FRY-AS1	FRY antisense RNA 1	1.00913	-2.80458	0.166389	0.778876
AOAH	acyloxyacyl hydrolase	1.0085	-3.88259	0.470907	0.327065
C11orf98	chromosome 11 open reading frame 98	1.00751	-2.80456	0.162673	0.788683
MIR4502	microRNA 4502	1.00679	-3.88257	0.468454	0.329333
ADIPOQ	adiponectin, C1Q and collagen domain containing	1.00679	-3.88257	0.468454	0.329333
PCAT1	prostate cancer associated transcript 1	1.00501	-1.62603	0.0190475	1.72016
OCM	oncomodulin	1.00116	-3.88253	0.471045	0.326937
POU4F3	POU class 4 homeobox 3	1.00116	-3.88253	0.471045	0.326937
CLNK	cytokine dependent hematopoietic cell linker	1.00059	-3.88262	0.47055	0.327394
SNORD116-1	small nucleolar RNA, C/D box 116-1	1.00037	-3.88262	0.466211	0.331418
TBC1D29P	TBC1 domain family member 29, pseudogene	0.998878	-3.8826	0.474564	0.323705
ZNF729	zinc finger protein 729	0.998771	-3.88266	0.473131	0.325018
LINC01331	long intergenic non-protein coding RNA 1331	0.998654	-3.88261	0.470311	0.327615
SLC25A2	solute carrier family 25 member 2	0.998062	-3.88255	0.470978	0.326999
TNFSF8	TNF superfamily member 8	0.995911	-3.88268	0.475186	0.323137
FAM157C	family with sequence similarity 157 member C	0.995789	-3.88263	0.481256	0.317624
LINC01722	long intergenic non-protein coding RNA 1722	0.995688	-3.88268	0.470924	0.327049
LINC01599	long intergenic non-protein coding RNA 1599	0.995565	-3.88263	0.47136	0.326647
HULC	hepatocellular carcinoma up-regulated long non-coding RNA	0.994968	-3.88257	0.473148	0.325003
ABI3	ABI family member 3	0.994968	-3.88257	0.473148	0.325003
PLA2G5	phospholipase A2 group V	0.994197	-3.88266	0.472741	0.325377
DUXAP10	double homeobox A pseudogene 10	0.993974	-3.88267	0.468404	0.329379
PARP15	poly(ADP-ribose) polymerase family member 15	0.993974	-3.88267	0.468404	0.329379
LMAN1L	lectin, mannose binding 1 like	0.993974	-3.88267	0.468404	0.329379
PGPEP1L	pyroglutamyl-peptidase I like	0.992609	-3.8827	0.475223	0.323103
LINC02412	long intergenic non-protein coding RNA 2412	0.992258	-3.88265	0.472505	0.325594
RABGAP1L-DT	RABGAP1L divergent transcript	0.992258	-3.88265	0.472505	0.325594
ALG1L9P	ALG1 like 9, pseudogene	0.992146	-2.43758	0.100231	0.998998
IL7	interleukin 7	0.991048	-3.88254	0.478173	0.320415
TERB1	telomere repeat binding bouquet formation protein 1	0.990672	-3.88269	0.473979	0.324241
VAX2	ventral anterior homeobox 2	0.988475	-3.05248	0.224547	0.648693
MTRNR2L9	MT-RNR2 like 9	0.988348	-3.88262	0.47103	0.326952
MIR7851	microRNA 7851	0.987735	-3.88257	0.475	0.323306
IL21-AS1	IL21 antisense RNA 1	0.987735	-3.88257	0.475	0.323306
GRIK3	glutamate ionotropic receptor kainate type subunit 3	0.986989	-3.88266	0.474581	0.323689
OVCH1-AS1	OVCH1 antisense RNA 1	0.985046	-3.88265	0.476589	0.321856
LINC01799	long intergenic non-protein coding RNA 1799	0.983011	-3.05247	0.225458	0.646935
RAET1L	retinoic acid early transcript 1L	0.981973	-3.88267	0.47764	0.320899
LINC02408	long intergenic non-protein coding RNA 2408	0.981902	-3.0526	0.229054	0.640063
DYDC2	DPY30 domain containing 2	0.981349	-3.88262	0.480428	0.318372
PROKR1	prokineticin receptor 1	0.981349	-3.88262	0.480428	0.318372
SNORA20	small nucleolar RNA, H/ACA box 20	0.980115	-2.29747	0.0935651	1.02889
LINC01001	long intergenic non-protein coding RNA 1001	0.978295	-3.05261	0.233427	0.631849
LINC01607	long intergenic non-protein coding RNA 1607	0.976403	-3.19431	0.278693	0.554873
CAPN14	calpain 14	0.967279	-3.0526	0.23759	0.624171
FRG1JP	FSHD region gene 1 family member J, pseudogene	0.966358	-1.27045	0.00977178	2.01003
ACER1	alkaline ceramidase 1	0.964539	-3.19433	0.280802	0.5516
PKN2-AS1	PKN2 antisense RNA 1	0.958345	-2.73064	0.170866	0.767345
MYO1G	myosin IG	0.957866	-2.38002	0.103317	0.98583
SEMA3G	semaphorin 3G	0.957309	-2.62607	0.150124	0.82355
OR2AG2	olfactory receptor family 2 subfamily AG member 2	0.956592	-3.19458	0.278512	0.555156
ERICH3-AS1	ERICH3 antisense RNA 1	0.955079	-3.19462	0.285169	0.544898
WFDC3	WAP four-disulfide core domain 3	0.954109	-2.73055	0.168189	0.774202
ACADL	acyl-CoA dehydrogenase long chain	0.954066	-3.19466	0.281384	0.550701
OAS1	2'-5'-oligoadenylate synthetase 1	0.953034	-0.20545	0.228283	0.641526
SLC37A2	solute carrier family 37 member 2	0.951292	-3.19463	0.280722	0.551723
JARID2-AS1	JARID2 antisense RNA 1	0.947089	-3.19464	0.281338	0.550772
LRRIQ3	leucine rich repeats and IQ motif containing 3	0.939848	-2.09836	0.0709228	1.14921
C4BPB	complement component 4 binding protein beta	0.939154	-1.92327	0.0528915	1.27661
UPB1	beta-ureidopropionase 1	0.936418	-2.84306	0.202063	0.694513
VGLL1	vestigial like family member 1	0.936418	-2.84306	0.202063	0.694513
SIGLEC15	sialic acid binding Ig like lectin 15	0.934439	-3.35216	0.338331	0.470659
TXNDC2	thioredoxin domain containing 2	0.931397	-3.35213	0.334299	0.475864
DCAF4L1	DDB1 and CUL4 associated factor 4 like 1	0.929605	-3.35206	0.332874	0.477721
HRH4	histamine receptor H4	0.92946	-3.35206	0.328294	0.483738
CTXN2	cortexin 2	0.927578	-3.35205	0.334762	0.475264
P2RY6	pyrimidinergic receptor P2Y6	0.927202	-2.16969	0.0814748	1.08898
TFAP2A-AS1	TFAP2A antisense RNA 1	0.923423	-3.35206	0.33055	0.480763
PTGER1	prostaglandin E receptor 1	0.920277	-3.35217	0.334786	0.475233
CYP1A2	cytochrome P450 family 1 subfamily A member 2	0.915579	-2.56074	0.176894	0.752287
FGL2	fibrinogen like 2	0.914176	-3.35211	0.337781	0.471365
EBF3	EBF transcription factor 3	0.911488	-3.35214	0.339527	0.469126
SYT16	synaptotagmin 16	0.910722	-2.46774	0.143559	0.842969
MT3	metallothionein 3	0.909301	-2.9651	0.242427	0.615419
STPG4	sperm-tail PG-rich repeat containing 4	0.906121	-3.35219	0.347242	0.459368
HOXA7	homeobox A7	0.905457	-3.35213	0.34589	0.461062
IFIT1	interferon induced protein with tetratricopeptide repeats 1	0.902493	2.55842	0.0922903	1.03484
MIR6748	microRNA 6748	0.901861	-2.56058	0.159973	0.795954
TRH-GTG1-7	tRNA-His (anticodon GTG) 1-7	0.898405	-4.14564	0.611152	0.213851
GPR158-AS1	GPR158 antisense RNA 1	0.898405	-4.14564	0.611152	0.213851
APBA2	amyloid beta precursor protein binding family A member 2	0.896698	-1.46763	0.0388586	1.41051
LINC00994	long intergenic non-protein coding RNA 994	0.896608	-4.14563	0.611809	0.213384
GOLGA6L3	golgin A6 family like 3	0.896608	-4.14563	0.611809	0.213384
PATE2	prostate and testis expressed 2	0.896608	-4.14563	0.611809	0.213384
YTHDC1	YTH domain containing 1	0.896608	-4.14563	0.611809	0.213384
LINC01090	long intergenic non-protein coding RNA 1090	0.895103	-4.14567	0.609556	0.214986
FAM66A	family with sequence similarity 66 member A	0.895103	-4.14567	0.609556	0.214986
SCARNA6	small Cajal body-specific RNA 6	0.895103	-4.14567	0.609556	0.214986
C20orf202	chromosome 20 open reading frame 202	0.895103	-4.14567	0.609556	0.214986
HNRNPKP3	heterogeneous nuclear ribonucleoprotein K pseudogene 3	0.895103	-4.14567	0.609556	0.214986
SIX1	SIX homeobox 1	0.895103	-4.14567	0.609556	0.214986
MIR6807	microRNA 6807	0.894359	-2.40839	0.132774	0.876887
P2RX5-TAX1BP3	P2RX5-TAX1BP3 readthrough (NMD candidate)	0.893306	-4.14565	0.610218	0.214515
NPC1L1	NPC1 like intracellular cholesterol transporter 1	0.893306	-4.14565	0.610218	0.214515
GPR83	G protein-coupled receptor 83	0.893306	-4.14565	0.610218	0.214515
TGFA	transforming growth factor alpha	0.893306	-4.14565	0.610218	0.214515
LINC02626	long intergenic non-protein coding RNA 2626	0.892528	-4.1456	0.613312	0.212319
LINC02067	long intergenic non-protein coding RNA 2067	0.892528	-4.1456	0.613312	0.212319
RSPH10B2	radial spoke head 10 homolog B2	0.892528	-4.1456	0.613312	0.212319
PLAAT2	phospholipase A and acyltransferase 2	0.892528	-4.1456	0.613312	0.212319
TFEC	transcription factor EC	0.892528	-4.1456	0.613312	0.212319
RIT2	Ras like without CAAX 2	0.892528	-4.1456	0.613312	0.212319
POMC	proopiomelanocortin	0.892528	-4.1456	0.613312	0.212319
MIR6878	microRNA 6878	0.891807	-4.14569	0.612972	0.212559
LINC01990	long intergenic non-protein coding RNA 1990	0.891807	-4.14569	0.612972	0.212559
LINC02265	long intergenic non-protein coding RNA 2265	0.891807	-4.14569	0.612972	0.212559
SPATA31C1	SPATA31 subfamily C member 1	0.891807	-4.14569	0.612972	0.212559
CCDC125	coiled-coil domain containing 125	0.891807	-4.14569	0.612972	0.212559
SPNS3	sphingolipid transporter 3 (putative)	0.891807	-4.14569	0.612972	0.212559
ZNF648	zinc finger protein 648	0.891807	-4.14569	0.612972	0.212559
STXBP5L	syntaxin binding protein 5 like	0.891807	-4.14569	0.612972	0.212559
H4C6	H4 clustered histone 6	0.891807	-4.14569	0.612972	0.212559
SRMS	src-related kinase lacking C-terminal regulatory tyrosine and N-terminal myristylation sites	0.891807	-4.14569	0.612972	0.212559
MT1A	metallothionein 1A	0.891807	-4.14569	0.612972	0.212559
MIR6743	microRNA 6743	0.89154	-4.14569	0.610559	0.214272
MYHAS	myosin heavy chain gene cluster antisense RNA	0.89154	-4.14569	0.610559	0.214272
TUBAL3	tubulin alpha like 3	0.890011	-4.14567	0.61363	0.212093
MRPS24	mitochondrial ribosomal protein S24	0.890011	-4.14567	0.61363	0.212093
HAR1B	highly accelerated region 1B	0.889744	-4.14568	0.611221	0.213802
CXXC1P1	CXXC finger protein 1 pseudogene 1	0.889744	-4.14568	0.611221	0.213802
OR8S1	olfactory receptor family 8 subfamily S member 1	0.889744	-4.14568	0.611221	0.213802
RNU4-1	RNA, U4 small nuclear 1	0.889744	-4.14568	0.611221	0.213802
VSNL1	visinin like 1	0.889744	-4.14568	0.611221	0.213802
IL15RA	interleukin 15 receptor subunit alpha	0.889744	-4.14568	0.611221	0.213802
LINC01219	long intergenic non-protein coding RNA 1219	0.889226	-4.14562	0.611733	0.213438
LINC02293	long intergenic non-protein coding RNA 2293	0.889226	-4.14562	0.611733	0.213438
RFX8	RFX family member 8, lacking RFX DNA binding domain	0.889226	-4.14562	0.611733	0.213438
CALML5	calmodulin like 5	0.889226	-4.14562	0.611733	0.213438
GPR52	G protein-coupled receptor 52	0.889226	-4.14562	0.611733	0.213438
AKR1D1	aldo-keto reductase family 1 member D1	0.889226	-4.14562	0.611733	0.213438
ADGRF5	adhesion G protein-coupled receptor F5	0.888252	-4.14571	0.61147	0.213625
SPTSSB	serine palmitoyltransferase small subunit B	0.888252	-4.14571	0.61147	0.213625
MCHR2	melanin concentrating hormone receptor 2	0.888252	-4.14571	0.61147	0.213625
PTPN22	protein tyrosine phosphatase non-receptor type 22	0.888252	-4.14571	0.61147	0.213625
PCGF2	polycomb group ring finger 2	0.888252	-4.14571	0.61147	0.213625
UBE2E2-AS1	UBE2E2 antisense RNA 1 (head to head)	0.886455	-4.1457	0.612133	0.213154
PGM5P2	phosphoglucomutase 5 pseudogene 2	0.886455	-4.1457	0.612133	0.213154
GPR150	G protein-coupled receptor 150	0.886455	-4.1457	0.612133	0.213154
SELE	selectin E	0.886455	-4.1457	0.612133	0.213154
SLCO1B1	solute carrier organic anion transporter family member 1B1	0.886253	-2.66025	0.187939	0.725983
MIR6801	microRNA 6801	0.885931	-4.14564	0.615135	0.211029
SLC6A19	solute carrier family 6 member 19	0.885931	-4.14564	0.615135	0.211029
LINC00343	long intergenic non-protein coding RNA 343	0.885931	-4.14564	0.615135	0.211029
ASB14	ankyrin repeat and SOCS box containing 14	0.885931	-4.14564	0.615135	0.211029
VNN3	vanin 3	0.885931	-4.14564	0.615135	0.211029
FHL5	four and a half LIM domains 5	0.885931	-4.14564	0.615135	0.211029
CEACAM5	CEA cell adhesion molecule 5	0.885931	-4.14564	0.615135	0.211029
AVPR2	arginine vasopressin receptor 2	0.885931	-4.14564	0.615135	0.211029
ZIM2-AS1	ZIM2 antisense RNA 1	0.885664	-4.14565	0.612737	0.212726
LINC02541	long intergenic non-protein coding RNA 2541	0.885664	-4.14565	0.612737	0.212726
DENND5B-AS1	DENND5B antisense RNA 1	0.885664	-4.14565	0.612737	0.212726
TMEM150B	transmembrane protein 150B	0.885664	-4.14565	0.612737	0.212726
TRIM69	tripartite motif containing 69	0.885664	-4.14565	0.612737	0.212726
DIPK1C	divergent protein kinase domain 1C	0.885664	-4.14565	0.612737	0.212726
C4A	complement C4A (Rodgers blood group)	0.885664	-4.14565	0.612737	0.212726
AMBP	alpha-1-microglobulin/bikunin precursor	0.885664	-4.14565	0.612737	0.212726
MIR205HG	MIR205 host gene	0.884704	-4.14574	0.614968	0.211148
NLRP12	NLR family pyrin domain containing 12	0.884704	-4.14574	0.614968	0.211148
KCNH5	potassium voltage-gated channel subfamily H member 5	0.884704	-4.14574	0.614968	0.211148
FAM107A	family with sequence similarity 107 member A	0.884704	-4.14574	0.614968	0.211148
LINC01271	long intergenic non-protein coding RNA 1271	0.884566	-2.76702	0.216466	0.664611
LINC01695	long intergenic non-protein coding RNA 1695	0.884071	-3.52882	0.414757	0.382207
GSG1L	GSG1 like	0.883019	-3.529	0.407507	0.389865
MCM8-AS1	MCM8 antisense RNA 1	0.882907	-4.14572	0.615626	0.210683
LINC01603	long intergenic non-protein coding RNA 1603	0.882907	-4.14572	0.615626	0.210683
LDLRAD1	low density lipoprotein receptor class A domain containing 1	0.882907	-4.14572	0.615626	0.210683
LINC02874	long intergenic non-protein coding RNA 2874	0.882907	-4.14572	0.615626	0.210683
NKX2-6	NK2 homeobox 6	0.882907	-4.14572	0.615626	0.210683
PGC	progastricsin	0.882907	-4.14572	0.615626	0.210683
OMP	olfactory marker protein	0.882907	-4.14572	0.615626	0.210683
SCARNA15	small Cajal body-specific RNA 15	0.882572	-2.49792	0.155811	0.807401
LINC01843	long intergenic non-protein coding RNA 1843	0.882375	-4.14567	0.61365	0.212079
CYYR1-AS1	cysteine and tyrosine rich 1 antisense RNA 1	0.882375	-4.14567	0.61365	0.212079
PPP1R42	protein phosphatase 1 regulatory subunit 42	0.882375	-4.14567	0.61365	0.212079
BCL6B	BCL6B transcription repressor	0.882375	-4.14567	0.61365	0.212079
SLC6A20	solute carrier family 6 member 20	0.882375	-4.14567	0.61365	0.212079
H4C2	H4 clustered histone 2	0.882375	-4.14567	0.61365	0.212079
RAPSN	receptor associated protein of the synapse	0.882375	-4.14567	0.61365	0.212079
TUNAR	TCL1 upstream neural differentiation-associated RNA	0.881066	-3.52893	0.412385	0.384697
CETN4P	centrin 4, pseudogene	0.879412	-2.76711	0.212945	0.671732
SNORA12	small nucleolar RNA, H/ACA box 12	0.878827	-4.14569	0.617134	0.20962
UNC80	unc-80 homolog, NALCN channel complex subunit	0.878827	-4.14569	0.617134	0.20962
PCSK2	proprotein convertase subtilisin/kexin type 2	0.878827	-4.14569	0.617134	0.20962
CCR4	C-C motif chemokine receptor 4	0.878827	-4.14569	0.617134	0.20962
MIRLET7F1	microRNA let-7f-1	0.877951	-3.09836	0.293375	0.532577
UTS2	urotensin 2	0.876463	-3.52894	0.406257	0.3912
MCF2	MCF.2 cell line derived transforming sequence	0.872301	-3.09836	0.299532	0.523557
LINC01602	long intergenic non-protein coding RNA 1602	0.87176	-3.52895	0.412351	0.384733
GLCCI1-DT	GLCCI1 divergent transcript	0.870438	-3.09829	0.300695	0.521874
TRMT9B	tRNA methyltransferase 9B (putative)	0.868904	-3.52906	0.42098	0.375739
GRIN2C	glutamate ionotropic receptor NMDA type subunit 2C	0.867754	-3.09826	0.294485	0.530937
PSKH2	protein serine kinase H2	0.865974	-3.529	0.416952	0.379914
PACERR	PTGS2 antisense NFKB1 complex-mediated expression regulator RNA	0.865011	-2.76695	0.220911	0.655782
F8A3	coagulation factor VIII associated 3	0.863925	-2.35198	0.136523	0.864793
GRIA2	glutamate ionotropic receptor AMPA type subunit 2	0.863246	-3.52897	0.424683	0.371935
AP3B2	adaptor related protein complex 3 subunit beta 2	0.863148	-1.80448	0.0582128	1.23498
TSPEAR-AS2	TSPEAR antisense RNA 2	0.860643	-2.76723	0.226433	0.645059
ACVRL1	activin A receptor like type 1	0.859197	-3.09846	0.310934	0.507332
MX1	MX dynamin like GTPase 1	0.858764	2.46162	0.203029	0.692442
DPY19L1P2	DPY19L1 pseudogene 2	0.849775	-2.59305	0.185993	0.730504
KRT6A	keratin 6A	0.849546	-3.09832	0.317216	0.498645
ANGPT4	angiopoietin 4	0.847479	-2.35202	0.161154	0.792759
H4C9	H4 clustered histone 9	0.837462	-2.59294	0.192373	0.715857
VIT	vitrin	0.83259	-2.14555	0.115361	0.93794
GLYATL1	glycine-N-acyltransferase like 1	0.830615	-2.88264	0.264861	0.576982
PRR16	proline rich 16	0.825849	-2.09838	0.110643	0.956076
GALNT3	polypeptide N-acetylgalactosaminyltransferase 3	0.823251	-3.00786	0.324052	0.489385
PKD1P6	polycystin 1, transient receptor potential channel interacting pseudogene 6	0.822825	-0.813719	0.0085073	2.07021
CDHR2	cadherin related family member 2	0.820988	-3.24529	0.361877	0.441439
C15orf56	chromosome 15 open reading frame 56	0.820481	-3.2451	0.35793	0.446202
PHYHIPL	phytanoyl-CoA 2-hydroxylase interacting protein like	0.817745	-3.24513	0.362981	0.440116
FLVCR1-DT	FLVCR1 divergent transcript	0.817384	-1.51323	0.0437802	1.35872
KCNN4	potassium calcium-activated channel subfamily N member 4	0.815011	-2.29737	0.144326	0.840655
ACKR2	atypical chemokine receptor 2	0.813061	-0.813466	0.00860297	2.06535
SLFNL1	schlafen like 1	0.812691	-2.43781	0.17345	0.760826
KCNA1	potassium voltage-gated channel subfamily A member 1	0.812184	-3.24512	0.365603	0.43699
C2orf50	chromosome 2 open reading frame 50	0.811751	-3.2453	0.374161	0.426942
IL10RA	interleukin 10 receptor subunit alpha	0.810779	-3.24511	0.370492	0.431221
THEGL	theg spermatid protein like	0.809465	-1.64325	0.061965	1.20785
CADM2	cell adhesion molecule 2	0.809003	-1.73046	0.0652394	1.18549
TMEM31	transmembrane protein 31	0.807578	-2.05237	0.110216	0.957754
ADAM21P1	ADAM metallopeptidase domain 21 pseudogene 1	0.807186	-3.00811	0.307744	0.511811
PHACTR3	phosphatase and actin regulator 3	0.806992	-3.24517	0.37062	0.431072
MIR3132	microRNA 3132	0.806576	-3.24526	0.371437	0.430115
LINC00908	long intergenic non-protein coding RNA 908	0.805939	-3.2452	0.3762	0.424581
INTS3	integrator complex subunit 3	0.805519	-3.73056	0.514214	0.288856
TRIM50	tripartite motif containing 50	0.799689	-3.00828	0.318751	0.496548
ABCB11	ATP binding cassette subfamily B member 11	0.799411	-3.73061	0.511898	0.290816
MIR6505	microRNA 6505	0.79886	-3.73055	0.515761	0.287552
PRODH2	proline dehydrogenase 2	0.797992	-3.73059	0.515868	0.287462
BEX5	brain expressed X-linked 5	0.797235	-3.73054	0.513469	0.289485
SRGAP2D	SLIT-ROBO Rho GTPase activating protein 2D (pseudogene)	0.796661	0.374127	0.000128456	3.89124
KRT16	keratin 16	0.796025	-3.00829	0.324023	0.489424
SNORD37	small nucleolar RNA, C/D box 37	0.795006	-3.00823	0.316939	0.499025
DCC	DCC netrin 1 receptor	0.79443	-2.52902	0.207041	0.683943
SBNO2	strawberry notch homolog 2	0.792672	-2.52897	0.203724	0.690958
SPATA1	spermatogenesis associated 1	0.792607	-2.38023	0.184695	0.733544
SNORA70F	small nucleolar RNA, H/ACA box 70F	0.792006	-3.73069	0.518073	0.285609
ITGB7	integrin subunit beta 7	0.79134	-3.73059	0.51775	0.28588
KHDC3L	KH domain containing 3 like, subcortical maternal complex member	0.790934	-3.73059	0.516204	0.287178
MIR939	microRNA 939	0.790386	-3.73068	0.514667	0.288474
SNAP25-AS1	SNAP25 antisense RNA 1	0.790184	-3.73068	0.519065	0.284778
LINC01265	long intergenic non-protein coding RNA 1265	0.788196	-3.73061	0.514129	0.288928
LINC01619	long intergenic non-protein coding RNA 1619	0.787993	-3.73061	0.513109	0.289791
RAI2	retinoic acid induced 2	0.787993	-3.73061	0.513109	0.289791
NKX2-3	NK2 homeobox 3	0.787454	-3.7307	0.520214	0.283818
TYR	tyrosinase	0.787219	-3.73056	0.52142	0.282812
EFCAB8	EF-hand calcium binding domain 8	0.787205	-2.80453	0.269439	0.569539
RTL1	retrotransposon Gag like 1	0.787141	-3.73065	0.520736	0.283383
SPIB	Spi-B transcription factor	0.786682	-3.73065	0.516727	0.286739
ANAPC1P1	anaphase promoting complex subunit 1 pseudogene 1	0.784325	-3.73072	0.521576	0.282683
MMP25	matrix metallopeptidase 25	0.784007	-3.73068	0.523176	0.281352
C19orf38	chromosome 19 open reading frame 38	0.783548	-3.73067	0.5192	0.284666
FSCB	fibrous sheath CABYR binding protein	0.782703	-3.73071	0.522466	0.281942
BTF3P11	basic transcription factor 3 pseudogene 11	0.780499	-3.73064	0.524044	0.280632
LINC02082	long intergenic non-protein coding RNA 2082	0.780297	-3.73065	0.520995	0.283167
PKD1L3	polycystin 1 like 3, transient receptor potential channel interacting	0.77951	-3.73059	0.524944	0.279887
C19orf84	chromosome 19 open reading frame 84	0.77737	-3.73067	0.525411	0.279501
CCN5	cellular communication network factor 5	0.77388	-3.14557	0.374605	0.426427
CLEC18B	C-type lectin domain family 18 member B	0.7734	-2.12149	0.134225	0.872167
PCDHA1	protocadherin alpha 1	0.7734	-3.40863	0.438107	0.35842
MMP9	matrix metallopeptidase 9	0.77337	-2.80456	0.279273	0.553971
RNF225	ring finger protein 225	0.772074	-3.40866	0.438037	0.358489
ZNF385D-AS1	ZNF385D antisense RNA 1	0.771622	-3.40862	0.433003	0.36351
KCNRG	potassium channel regulator	0.768205	-2.00791	0.116891	0.93222
SVIL-AS1	SVIL antisense RNA 1	0.766129	-2.80476	0.29421	0.531342
SNORA41	small nucleolar RNA, H/ACA box 41	0.765168	-2.32458	0.174567	0.758037
LGALS4	galectin 4	0.763783	-2.80446	0.293857	0.531865
PTPRB	protein tyrosine phosphatase receptor type B	0.762418	-3.40872	0.435236	0.361275
LINC01277	long intergenic non-protein coding RNA 1277	0.762268	-3.40867	0.436521	0.359995
LINC00475	long intergenic non-protein coding RNA 475	0.761527	-3.40862	0.435316	0.361196
SNORA2A	small nucleolar RNA, H/ACA box 2A	0.760954	-3.40871	0.434873	0.361637
PLD4	phospholipase D family member 4	0.760369	-3.40865	0.436465	0.36005
PCDHGB8P	protocadherin gamma subfamily B, 8 pseudogene	0.760051	-3.14553	0.369809	0.432022
LBP	lipopolysaccharide binding protein	0.758314	-2.19419	0.158369	0.80033
LINC01545	long intergenic non-protein coding RNA 1545	0.757589	-3.40868	0.43708	0.359439
GGTLC2	gamma-glutamyltransferase light chain 2	0.757119	-3.40863	0.45054	0.346266
SOX30	SRY-box transcription factor 30	0.754234	-1.35158	0.0457708	1.33941
CSF1R	colony stimulating factor 1 receptor	0.754058	-2.46768	0.213702	0.670192
LRRC36	leucine rich repeat containing 36	0.753345	-3.40869	0.440239	0.356311
TTLL6	tubulin tyrosine ligase like 6	0.753212	-2.92312	0.325928	0.486878
TTTY10	testis-specific transcript, Y-linked 10	0.751557	-3.14564	0.373845	0.427309
NLRP14	NLR family pyrin domain containing 14	0.751481	-3.40877	0.448964	0.347788
SNORD43	small nucleolar RNA, C/D box 43	0.750104	-2.73045	0.278962	0.554455
ODF3L2	outer dense fiber of sperm tails 3 like 2	0.747062	-3.14569	0.376759	0.423937
C11orf21	chromosome 11 open reading frame 21	0.745185	-2.73057	0.30179	0.520295
GABRG3	gamma-aminobutyric acid type A receptor gamma3 subunit	0.742432	-2.9233	0.327712	0.484508
TMEM191C	transmembrane protein 191C	0.739739	-2.56076	0.243584	0.613352
FAM47E	family with sequence similarity 47 member E	0.736118	-3.14582	0.389665	0.409309
RAET1E	retinoic acid early transcript 1E	0.734058	-1.82367	0.109955	0.958785
SEL1L2	SEL1L2 adaptor subunit of ERAD E3 ligase	0.731343	-3.14573	0.402329	0.395419
YWHAEP7	tyrosine 3-monooxygenase/tryptophan 5-monooxygenase activation protein epsilon pseudogene 7	0.725115	-2.92321	0.34468	0.462584
TIPARP-AS1	TIPARP antisense RNA 1	0.724311	-1.59297	0.0839177	1.07615
HLA-A	major histocompatibility complex, class I, A	0.723578	-0.943251	0.0247233	1.60689
KCNE2	potassium voltage-gated channel subfamily E regulatory subunit 2	0.716262	-2.49776	0.248479	0.60471
ADAM20	ADAM metallopeptidase domain 20	0.713233	-2.84306	0.339063	0.46972
DPY19L2P3	DPY19L2 pseudogene 3	0.711916	-1.00772	0.0284433	1.54602
EGLN2	egl-9 family hypoxia inducible factor 2	0.711339	-3.0525	0.392032	0.406678
RASA4B	RAS p21 protein activator 4B	0.709572	-1.98621	0.146685	0.833615
CYP4F12	cytochrome P450 family 4 subfamily F member 12	0.706127	-2.49781	0.246434	0.608299
MT-TP	mitochondrially encoded tRNA-Pro (CCN)	0.705992	-3.05236	0.389924	0.40902
TRIM74	tripartite motif containing 74	0.702183	-2.35187	0.223878	0.649988
LUC7L2	LUC7 like 2, pre-mRNA splicing factor	0.701666	2.71183	6.97495e-11	10.1565
FAM21EP	family with sequence similarity 21 member E, pseudogene	0.701215	-2.21968	0.193125	0.714161
LINC01140	long intergenic non-protein coding RNA 1140	0.701159	-1.24541	0.0664781	1.17732
PCDHGA5	protocadherin gamma subfamily A, 5	0.699044	-2.352	0.217015	0.66351
IRS4	insulin receptor substrate 4	0.695735	-2.66013	0.289945	0.537684
PPP1R16B	protein phosphatase 1 regulatory subunit 16B	0.695735	-2.66036	0.297279	0.526836
FOXD2	forkhead box D2	0.694598	-1.84299	0.132433	0.878002
RWDD2B	RWD domain containing 2B	0.694254	-2.66035	0.296259	0.528328
NUTM2B	NUT family member 2B	0.693898	-2.84304	0.338779	0.470084
KLRF1	killer cell lectin like receptor F1	0.691723	-3.29765	0.457304	0.339795
DSCAS	DSC1/DSC2 antisense RNA	0.689607	-3.29764	0.455888	0.341142
TNNC2	troponin C2, fast skeletal type	0.688627	-2.84298	0.343807	0.463685
CACNG8	calcium voltage-gated channel auxiliary subunit gamma 8	0.685385	-1.54437	0.0939689	1.02702
KCNJ9	potassium inwardly rectifying channel subfamily J member 9	0.684976	-3.29754	0.456928	0.340152
LRRTM3	leucine rich repeat transmembrane neuronal 3	0.683888	-1.3943	0.0719596	1.14291
FUT3	fucosyltransferase 3 (Lewis blood group)	0.68366	-2.49797	0.265874	0.575324
PGAM2	phosphoglycerate mutase 2	0.683484	-2.84312	0.35084	0.454891
EFL1P1	elongation factor like GTPase 1 pseudogene 1	0.681935	-2.49837	0.352795	0.452478
TP63	tumor protein p63	0.681721	-3.29757	0.464343	0.333161
PPP1R1A	protein phosphatase 1 regulatory inhibitor subunit 1A	0.681305	-2.29732	0.224557	0.648673
MT-TV	mitochondrially encoded tRNA-Val (GUN)	0.680873	-3.29774	0.466711	0.330952
SRD5A3-AS1	SRD5A3 antisense RNA 1	0.679187	-3.29754	0.461194	0.336116
SCN3A	sodium voltage-gated channel alpha subunit 3	0.679043	-3.29754	0.458668	0.338501
MIR630	microRNA 630	0.676745	-2.84313	0.352872	0.452382
PLSCR3	phospholipid scramblase 3	0.675246	-3.29774	0.460737	0.336547
MIR6884	microRNA 6884	0.673801	-3.59316	0.547115	0.261921
H2AC16	H2A clustered histone 16	0.673722	-3.59311	0.541601	0.266321
MIR593	microRNA 593	0.673271	-3.29762	0.471578	0.326446
ZNF132	zinc finger protein 132	0.672446	-3.59314	0.543142	0.265087
LINC01750	long intergenic non-protein coding RNA 1750	0.672364	-3.59309	0.548342	0.260949
GJB7	gap junction protein beta 7	0.671786	-2.00808	0.172717	0.762664
SCNN1G	sodium channel epithelial 1 gamma subunit	0.671686	-2.29764	0.228722	0.640691
LINC00954	long intergenic non-protein coding RNA 954	0.671501	-2.29744	0.230119	0.638047
KLHL38	kelch like family member 38	0.671463	-3.59304	0.541956	0.266036
DNAAF1	dynein axonemal assembly factor 1	0.671024	-3.2977	0.472012	0.326047
IGLV5-52	immunoglobulin lambda variable 5-52	0.670719	-3.59313	0.543127	0.265098
ONECUT1	one cut homeobox 1	0.670599	-3.2977	0.462763	0.334641
KCNJ6	potassium inwardly rectifying channel subfamily J member 6	0.669262	-3.59317	0.548946	0.26047
SNCG	synuclein gamma	0.668889	-1.46756	0.0890336	1.05045
PTPN7	protein tyrosine phosphatase non-receptor type 7	0.667093	-3.59305	0.546835	0.262144
DUOX2	dual oxidase 2	0.666546	-3.59314	0.548204	0.261058
LRRC3-DT	LRRC3 divergent transcript	0.666177	-3.59314	0.550856	0.258962
KRT7	keratin 7	0.66535	-1.51332	0.0963215	1.01628
SYCP3	synaptonemal complex protein 3	0.664367	-3.59298	0.550609	0.259157
CASQ1	calsequestrin 1	0.664138	-1.29724	0.068662	1.16328
ALOX5AP	arachidonate 5-lipoxygenase activating protein	0.66357	-1.51359	0.104758	0.979813
HMCN2	hemicentin 2	0.662611	-2.4377	0.262454	0.580947
ARMH2	armadillo like helical domain containing 2	0.662278	-3.59306	0.545278	0.263382
RGPD6	RANBP2 like and GRIP domain containing 6	0.661977	-2.24517	0.232029	0.634458
SLC43A2	solute carrier family 43 member 2	0.660697	-2.43781	0.264948	0.57684
SNORD119	small nucleolar RNA, C/D box 119	0.660228	-3.29779	0.478572	0.320053
TERF1P7	TERF1 pseudogene 7	0.660014	-3.59313	0.545991	0.262814
LINC00310	long intergenic non-protein coding RNA 310	0.658469	-2.59299	0.30185	0.520209
PLCD4	phospholipase C delta 4	0.658429	-1.9028	0.160455	0.794646
C20orf203	chromosome 20 open reading frame 203	0.658155	-2.76706	0.345511	0.461538
LPAL2	lipoprotein(a) like 2, pseudogene	0.658019	-3.59312	0.550425	0.259301
LINC01342	long intergenic non-protein coding RNA 1342	0.657544	-3.59307	0.555194	0.255555
PHETA2	PH domain containing endocytic trafficking adaptor 2	0.656547	-2.24499	0.227258	0.64348
FCER1G	Fc fragment of IgE receptor Ig	0.655826	-0.536418	0.0177464	1.75089
CHST8	carbohydrate sulfotransferase 8	0.655583	-3.59319	0.549848	0.259757
INSRR	insulin receptor related receptor	0.651549	-3.59306	0.562754	0.249682
RFPL2	ret finger protein like 2	0.65118	-3.59306	0.555797	0.255084
TTC22	tetratricopeptide repeat domain 22	0.650492	-3.59315	0.553076	0.257215
TPTE2P5	transmembrane phosphoinositide 3-phosphatase and tensin homolog 2 pseudogene 5	0.647702	-1.67704	0.136279	0.865571
CRHBP	corticotropin releasing hormone binding protein	0.646664	-0.283534	0.0126888	1.89658
NEGR1	neuronal growth regulator 1	0.644251	-2.37988	0.264502	0.577571
PLIN5	perilipin 5	0.644197	-1.21963	0.0694726	1.15819
OCLN	occludin	0.643684	-1.45243	0.0980873	1.00839
LINC01023	long intergenic non-protein coding RNA 1023	0.642958	-0.181794	0.00851331	2.0699
IFI6	interferon alpha inducible protein 6	0.642147	4.45401	0.159431	0.797428
PAGE4	PAGE family member 4	0.642054	-2.76707	0.357132	0.447171
LRRIQ4	leucine rich repeats and IQ motif containing 4	0.641826	-3.59308	0.567522	0.246018
KLRG2	killer cell lectin like receptor G2	0.639143	-2.19459	0.23592	0.627235
TRPM5	transient receptor potential cation channel subfamily M member 5	0.636361	-2.96502	0.416219	0.380678
PDYN-AS1	PDYN antisense RNA 1	0.635538	-2.96529	0.421535	0.375166
SLC30A2	solute carrier family 30 member 2	0.63454	-0.379845	0.0151197	1.82046
NDUFV2-AS1	NDUFV2 antisense RNA 1	0.633372	-1.45236	0.105321	0.977483
DNAH10	dynein axonemal heavy chain 10	0.631768	-2.96479	0.422643	0.374026
NGB	neuroglobin	0.630972	-3.96505	0.670166	0.173817
SUGT1P3	SUGT1 pseudogene 3	0.630225	-3.19443	0.473869	0.324342
LCN1	lipocalin 1	0.629969	-2.32441	0.274096	0.562097
JAKMIP2-AS1	JAKMIP2 antisense RNA 1	0.629535	-2.52889	0.306894	0.513011
WAS	WASP actin nucleation promoting factor	0.628387	-1.2579	0.0792865	1.1008
ZSCAN1	zinc finger and SCAN domain containing 1	0.628186	-2.1945	0.242895	0.614582
C2orf91	chromosome 2 putative open reading frame 91	0.626481	-2.07494	0.274552	0.561375
LINC00501	long intergenic non-protein coding RNA 501	0.626023	-3.96511	0.671224	0.173132
MPPED1	metallophosphoesterase domain containing 1	0.626023	-3.96511	0.671224	0.173132
C17orf50	chromosome 17 open reading frame 50	0.625987	-3.19444	0.471089	0.326897
FABP6	fatty acid binding protein 6	0.625809	-1.23207	0.079561	1.0993
OTX1	orthodenticle homeobox 1	0.625259	-3.96501	0.672877	0.172064
EZR-AS1	EZR antisense RNA 1	0.624528	-3.96509	0.669694	0.174124
ACSBG1	acyl-CoA synthetase bubblegum family member 1	0.624528	-3.96509	0.669694	0.174124
ARL17B	ADP ribosylation factor like GTPase 17B	0.624282	-3.9651	0.669807	0.174051
THSD1	thrombospondin type 1 domain containing 1	0.624012	-2.19472	0.245758	0.609492
ALG1L	ALG1 chitobiosyldiphosphodolichol beta-mannosyltransferase like	0.623879	-1.45305	0.131273	0.881823
SNORA2C	small nucleolar RNA, H/ACA box 2C	0.62378	-3.96504	0.670326	0.173714
TMEM61	transmembrane protein 61	0.62378	-3.96504	0.670326	0.173714
CFAP65	cilia and flagella associated protein 65	0.623778	-3.19451	0.475048	0.323263
MIR3193	microRNA 3193	0.623391	-3.19447	0.470579	0.327367
SNORD14A	small nucleolar RNA, C/D box 14A	0.623137	-2.02993	0.207438	0.683112
CD38	CD38 molecule	0.623065	-2.96494	0.424032	0.372601
BARX2	BARX homeobox 2	0.622902	-2.96517	0.419027	0.377758
MIR6802	microRNA 6802	0.62254	-3.96508	0.672878	0.172064
C1QTNF7-AS1	C1QTNF7 antisense RNA 1	0.62254	-3.96508	0.672878	0.172064
MIR4728	microRNA 4728	0.621315	-3.96512	0.673963	0.171364
MIR3661	microRNA 3661	0.621069	-3.96512	0.668794	0.174708
LINC00964	long intergenic non-protein coding RNA 964	0.621069	-3.96512	0.668794	0.174708
TBXA2R	thromboxane A2 receptor	0.621069	-3.96512	0.668794	0.174708
MMP17	matrix metallopeptidase 17	0.620891	-2.03016	0.207649	0.682671
CSTA	cystatin A	0.619887	-2.52899	0.314438	0.502464
STMN4	stathmin 4	0.619602	-3.96515	0.673755	0.171498
TMEM100	transmembrane protein 100	0.619594	-0.651051	0.0322569	1.49138
MIR103A2	microRNA 103a-2	0.619563	-3.19453	0.47484	0.323453
LINC01305	long intergenic non-protein coding RNA 1305	0.619357	-3.96516	0.673866	0.171426
KRT9	keratin 9	0.619357	-3.96516	0.673866	0.171426
PCP4L1	Purkinje cell protein 4 like 1	0.618053	-3.965	0.675289	0.17051
MIR3149	microRNA 3149	0.617862	-3.96514	0.67235	0.172405
TSSK1B	testis specific serine kinase 1B	0.617862	-3.96514	0.67235	0.172405
HOXD3	homeobox D3	0.617862	-3.96514	0.67235	0.172405
SKINT1L	Skint1 like (pseudogene)	0.617617	-3.96514	0.672462	0.172332
SUN3	Sad1 and UNC84 domain containing 3	0.617617	-3.96514	0.672462	0.172332
CFAP52	cilia and flagella associated protein 52	0.617347	-3.96509	0.675853	0.170148
LINC01626	long intergenic non-protein coding RNA 1626	0.617102	-3.96509	0.670716	0.173461
RGL3	ral guanine nucleotide dissociation stimulator like 3	0.617102	-3.96509	0.670716	0.173461
LINC02133	long intergenic non-protein coding RNA 2133	0.616156	-3.96518	0.675131	0.170612
SERPINC1	serpin family C member 1	0.616127	-2.69488	0.365417	0.437212
PHC2-AS1	PHC2 antisense RNA 1	0.615875	-3.96513	0.675523	0.17036
LINC01522	long intergenic non-protein coding RNA 1522	0.615875	-3.96513	0.675523	0.17036
LUARIS	lncRNA upregulator of antiviral response interferon signaling	0.615875	-3.96513	0.675523	0.17036
LRRC61	leucine rich repeat containing 61	0.615875	-3.96513	0.675523	0.17036
MC4R	melanocortin 4 receptor	0.615875	-3.96513	0.675523	0.17036
ENTPD3	ectonucleoside triphosphate diphosphohydrolase 3	0.615875	-3.96513	0.675523	0.17036
MIR6797	microRNA 6797	0.614789	-3.19457	0.475633	0.322728
RNF212B	ring finger protein 212B	0.614588	-3.96502	0.676672	0.169622
TNFRSF6B	TNF receptor superfamily member 6b	0.61365	-3.96511	0.674372	0.1711
LINC00452	long intergenic non-protein coding RNA 452	0.613428	-3.19461	0.478397	0.320212
BATF3	basic leucine zipper ATF-like transcription factor 3	0.613165	-3.19456	0.478976	0.319687
FALEC	focally amplified long non-coding RNA in epithelial cancer	0.612717	-3.9652	0.679424	0.167859
FGF8	fibroblast growth factor 8	0.612717	-3.9652	0.679424	0.167859
SLC6A15	solute carrier family 6 member 15	0.612651	-2.46754	0.310729	0.507618
SNORD124	small nucleolar RNA, C/D box 124	0.611726	-2.69502	0.367685	0.434524
CD79A	CD79a molecule	0.611045	-1.62587	0.1519	0.818441
CLDN9	claudin 9	0.61052	-2.69505	0.361744	0.441599
SCARNA4	small Cajal body-specific RNA 4	0.610449	-3.96514	0.675644	0.170282
PGLYRP3	peptidoglycan recognition protein 3	0.610449	-3.96514	0.675644	0.170282
GRM8	glutamate metabotropic receptor 8	0.610283	-1.06328	0.0681827	1.16633
CAPN9	calpain 9	0.609585	-1.78544	0.172633	0.762875
C1QTNF9	C1q and TNF related 9	0.608702	-3.96512	0.676482	0.169744
MIR662	microRNA 662	0.607009	-3.96516	0.679981	0.167503
LINC02315	long intergenic non-protein coding RNA 2315	0.60477	1.89482	2.1465e-06	5.66827
TAFA4	TAFA chemokine like family member 4	0.604498	-1.74881	0.172832	0.762375
IRAIN	IGF1R antisense imprinted non-protein coding RNA	0.603732	-1.43752	0.117721	0.929147
JCHAIN	joining chain of multimeric IgA and IgM	0.603598	-2.88256	0.419909	0.376845
TMED10P1	transmembrane p24 trafficking protein 10 pseudogene 1	0.603548	-0.933276	0.0558668	1.25285
CMPK2	cytidine/uridine monophosphate kinase 2	0.602881	-0.386184	0.0231828	1.63483
PPP1R1B	protein phosphatase 1 regulatory inhibitor subunit 1B	0.601901	-1.7125	0.173153	0.761571
MTRNR2L3	MT-RNR2 like 3	0.601282	-3.96512	0.684839	0.164412
SPINK1	serine peptidase inhibitor Kazal type 1	0.601282	-3.96512	0.684839	0.164412
ATOH7	atonal bHLH transcription factor 7	0.598898	-3.19466	0.492353	0.307724
C10orf67	chromosome 10 open reading frame 67	0.597746	0.332053	0.00341249	2.46693
SINHCAF	SIN3-HDAC complex associated factor	0.597404	-2.52889	0.423455	0.373192
TM4SF19-AS1	TM4SF19 antisense RNA 1	0.59639	-1.74875	0.175017	0.75692
LINC01082	long intergenic non-protein coding RNA 1082	0.596291	-2.46732	0.323326	0.49036
LRRC70	leucine rich repeat containing 70	0.595846	-1.84294	0.205042	0.688157
OR2A20P	olfactory receptor family 2 subfamily A member 20 pseudogene	0.592402	-3.46751	0.563689	0.24896
PLAAT4	phospholipase A and acyltransferase 4	0.590145	-2.46746	0.325239	0.487797
ELAVL3	ELAV like RNA binding protein 3	0.589206	-2.46758	0.33128	0.479804
ANKRD53	ankyrin repeat domain 53	0.586882	-0.175405	0.0144271	1.84082
GLB1L3	galactosidase beta 1 like 3	0.586807	-3.46756	0.562026	0.250243
KCNE1	potassium voltage-gated channel subfamily E regulatory subunit 1	0.586073	-2.8826	0.427926	0.368631
SERHL2	serine hydrolase like 2	0.585699	-1.12199	0.10022	0.999046
TRPM6	transient receptor potential cation channel subfamily M member 6	0.585501	-2.62622	0.366046	0.436464
ZMYND12	zinc finger MYND-type containing 12	0.584358	-1.71252	0.176499	0.753259
KRT5	keratin 5	0.583327	-0.634239	0.0429325	1.36721
TYMSOS	TYMS opposite strand	0.582687	-0.634202	0.0415676	1.38124
CHRDL2	chordin like 2	0.582448	-1.98648	0.238482	0.622545
PCDHB17P	protocadherin beta 17 pseudogene	0.581946	-2.62631	0.367244	0.435046
TYRO3P	TYRO3P protein tyrosine kinase pseudogene	0.581743	-3.46766	0.566568	0.246748
MAP2K4P1	mitogen-activated protein kinase kinase 4 pseudogene 1	0.581702	-1.71252	0.180257	0.744108
USP41	ubiquitin specific peptidase 41	0.580975	-3.46756	0.564647	0.248223
SCN7A	sodium voltage-gated channel alpha subunit 7	0.580795	-3.09828	0.495193	0.305225
LINC00322	long intergenic non-protein coding RNA 322	0.579833	-3.46764	0.569623	0.244412
PSMB3	proteasome 20S subunit beta 3	0.579099	-3.09821	0.524579	0.280189
GOLGA6L10	golgin A6 family like 10	0.577579	-3.46753	0.565937	0.247232
FAM180B	family with sequence similarity 180 member B	0.576962	-3.46757	0.575722	0.239787
ZNF630-AS1	ZNF630 antisense RNA 1	0.576407	-3.09828	0.48601	0.313355
CYP2E1	cytochrome P450 family 2 subfamily E member 1	0.575776	-0.379334	0.0280798	1.55161
CYP2A6	cytochrome P450 family 2 subfamily A member 6	0.574706	-3.46755	0.568698	0.245119
PTAFR	platelet activating factor receptor	0.574571	-1.84262	0.224949	0.647915
KERA	keratocan	0.574176	-3.4675	0.56942	0.244567
PROSER2-AS1	PROSER2 antisense RNA 1	0.57295	-1.56062	0.159888	0.796185
USP32P2	ubiquitin specific peptidase 32 pseudogene 2	0.572175	-3.46757	0.57079	0.243524
AGPAT4-IT1	AGPAT4 intronic transcript 1	0.572056	-2.40865	0.323972	0.489493
PCDH8	protocadherin 8	0.571805	-0.923394	0.0706873	1.15066
PTGER3	prostaglandin E receptor 3	0.571764	-2.40884	0.33345	0.476969
LINC00618	long intergenic non-protein coding RNA 618	0.57149	-3.46766	0.574745	0.240525
NR5A2	nuclear receptor subfamily 5 group A member 2	0.571303	-3.46752	0.572168	0.242476
FOSL1	FOS like 1, AP-1 transcription factor subunit	0.569478	-3.4676	0.577554	0.238407
ZNF32-AS2	ZNF32 antisense RNA 2	0.56722	-3.46758	0.578057	0.238029
REC114	REC114 meiotic recombination protein	0.566313	-3.46777	0.585327	0.232601
RGPD3	RANBP2 like and GRIP domain containing 3	0.566241	-1.90241	0.229682	0.638873
CCN3	cellular communication network factor 3	0.566186	-1.90272	0.230642	0.637061
SNORD62B	small nucleolar RNA, C/D box 62B	0.564202	-2.80461	0.427417	0.369148
SAP30L-AS1	SAP30L antisense RNA 1 (head to head)	0.563588	-3.46765	0.577958	0.238104
AQP7	aquaporin 7	0.563116	-2.40866	0.336792	0.472638
ZNF676	zinc finger protein 676	0.56303	-3.46779	0.604251	0.218783
GRHL3	grainyhead like transcription factor 3	0.561739	-2.80458	0.428557	0.367991
OVCH2	ovochymase 2 (gene/pseudogene)	0.559832	-2.00819	0.263366	0.57944
TRIM4	tripartite motif containing 4	0.559183	-1.52886	0.160651	0.794115
ANKRD20A19P	ankyrin repeat domain 20 family member A19, pseudogene	0.556669	-0.75726	0.0628598	1.20163
ETNPPL	ethanolamine-phosphate phospho-lyase	0.55502	-2.73057	0.441515	0.355055
PKNOX2-AS1	PKNOX2 antisense RNA 1 (head to head)	0.553482	-3.09839	0.499296	0.301642
IGFL3	IGF like family member 3	0.552942	-2.2975	0.326389	0.486265
MFFP2	MFF pseudogene 2	0.551196	-1.39416	0.143035	0.844556
NUTM2A	NUT family member 2A	0.550049	-1.96484	0.253039	0.596813
RORA-AS1	RORA antisense RNA 1	0.549998	-1.01875	0.0941792	1.02604
UBE2QL1	ubiquitin conjugating enzyme E2 Q family like 1	0.547968	-2.56045	0.386267	0.413113
THEMIS2	thymocyte selection associated family member 2	0.547881	-2.00802	0.258631	0.587319
MEIS1-AS2	MEIS1 antisense RNA 2	0.547148	-2.8047	0.443868	0.352747
FGFBP1	fibroblast growth factor binding protein 1	0.545965	-0.891985	0.0831297	1.08024
SNORA75	small nucleolar RNA, H/ACA box 75	0.545765	-2.73069	0.444164	0.352457
SH3GL1P1	SH3 domain containing GRB2 like 1, endophilin A2 pseudogene 1	0.54467	-1.73053	0.210568	0.676607
LINC00333	long intergenic non-protein coding RNA 333	0.544476	-1.27106	0.130449	0.884558
GYS2	glycogen synthase 2	0.544063	-2.4977	0.373812	0.427347
SPATA8	spermatogenesis associated 8	0.543668	-1.29759	0.131456	0.881218
TFAMP1	transcription factor A, mitochondrial pseudogene 1	0.541727	-2.5607	0.39041	0.408479
ODAPH	odontogenesis associated phosphoprotein	0.538297	-3.00806	0.49585	0.30465
WASIR2	WASH and IL9R antisense RNA 2	0.537211	-2.49794	0.376678	0.424029
CLTRN	collectrin, amino acid transport regulator	0.536872	-0.996765	0.0945967	1.02412
LCAL1	lung cancer associated lncRNA 1	0.536361	-3.00814	0.494425	0.3059
BEST3	bestrophin 3	0.53531	-3.00817	0.49552	0.304939
LINC01162	long intergenic non-protein coding RNA 1162	0.533621	-2.49803	0.391476	0.407294
C1orf167	chromosome 1 open reading frame 167	0.531631	-2.35218	0.35744	0.446797
TAS2R3	taste 2 receptor member 3	0.531486	-3.352	0.582825	0.234462
HCST	hematopoietic cell signal transducer	0.531227	-1.57665	0.194087	0.712003
ATP8B4	ATPase phospholipid transporting 8B4 (putative)	0.529318	-2.49773	0.384549	0.415048
FAM87A	family with sequence similarity 87 member A	0.527449	-3.35201	0.577992	0.238078
LINC00853	long intergenic non-protein coding RNA 853	0.527099	-3.00828	0.50424	0.297363
STAC	SH3 and cysteine rich domain	0.526593	-0.64325	0.0677241	1.16926
CASP17P	caspase 17, pseudogene	0.525771	-3.00798	0.505876	0.295956
SCN9A	sodium voltage-gated channel alpha subunit 9	0.523347	-1.96528	0.28432	0.546192
CNFN	cornifelin	0.52275	-0.766832	0.0779232	1.10833
RPS6KA2-IT1	RPS6KA2 intronic transcript 1	0.522088	-2.24512	0.334788	0.47523
SUSD2	sushi domain containing 2	0.522088	-0.668453	0.0678284	1.16859
RASGRP4	RAS guanyl releasing protein 4	0.520566	-1.21981	0.143061	0.844478
ACTG2	actin gamma 2, smooth muscle	0.519993	-0.250166	0.318629	0.496714
CDC14C	cell division cycle 14C	0.519758	-3.35194	0.595282	0.225277
MIR4720	microRNA 4720	0.519264	-2.43762	0.386867	0.412439
EXOC1L	exocyst complex component 1 like	0.518264	-2.24501	0.340333	0.468096
TERC	telomerase RNA component	0.518036	-3.35207	0.580162	0.236451
PERM1	PPARGC1 and ESRR induced regulator, muscle 1	0.517509	-3.35215	0.583837	0.233708
PLA2G2A	phospholipase A2 group IIA	0.51566	-0.482335	0.0554986	1.25572
INHBB	inhibin subunit beta B	0.515111	-0.337331	0.0466983	1.3307
CRYGC	crystallin gamma C	0.514883	-3.00792	0.518623	0.285148
HERC6	HECT and RLD domain containing E3 ubiquitin protein ligase family member 6	0.513647	0.158544	0.155717	0.807663
PLCG2	phospholipase C gamma 2	0.512675	-0.842663	0.09692	1.01359
KCNC3	potassium voltage-gated channel subfamily C member 3	0.511471	-2.73049	0.462292	0.335084
SLC5A11	solute carrier family 5 member 11	0.511179	-3.35215	0.592391	0.227392
UGT2B7	UDP glucuronosyltransferase family 2 member B7	0.51105	-3.35204	0.610584	0.214254
ALX3	ALX homeobox 3	0.510995	-0.882447	0.10015	0.999349
WDR63	WD repeat domain 63	0.509459	-2.02997	0.303313	0.51811
MIR6875	microRNA 6875	0.509295	-2.66	0.445688	0.350969
TNFRSF10A	TNF receptor superfamily member 10a	0.508968	0.176611	0.0177926	1.74976
CHRNE	cholinergic receptor nicotinic epsilon subunit	0.508003	-0.86246	0.100889	0.996157
GLYATL2	glycine-N-acyltransferase like 2	0.50681	-2.43779	0.396367	0.401903
GDF15	growth differentiation factor 15	0.506808	-0.12103	0.032786	1.48431
C5orf66	chromosome 5 open reading frame 66	0.506541	-1.23189	0.152909	0.815566
ADGRE2	adhesion G protein-coupled receptor E2	0.506398	-3.80461	0.697589	0.1564
SH3TC2-DT	SH3TC2 divergent transcript	0.506178	-3.80456	0.698576	0.155786
MT1F	metallothionein 1F	0.505321	-2.37999	0.385663	0.413792
CCR6	C-C motif chemokine receptor 6	0.505242	-2.24504	0.352134	0.453292
CORIN	corin, serine peptidase	0.505037	-1.16993	0.141965	0.84782
CALHM5	calcium homeostasis modulator family member 5	0.504275	-0.401586	0.0571163	1.24324
C9orf153	chromosome 9 open reading frame 153	0.504069	-3.80455	0.699761	0.15505
ZBTB16	zinc finger and BTB domain containing 16	0.504038	-0.730662	0.0922484	1.03504
SPI1	Spi-1 proto-oncogene	0.503893	-3.35213	0.593537	0.226552
ADAM20P1	ADAM metallopeptidase domain 20 pseudogene 1	0.503776	-2.66022	0.441992	0.354586
SYNDIG1	synapse differentiation inducing 1	0.503375	-0.0292872	0.0266721	1.57394
C14orf178	chromosome 14 open reading frame 178	0.502078	-2.66034	0.448389	0.348345
LINC02724	long intergenic non-protein coding RNA 2724	0.500547	-2.66009	0.452699	0.34419
SLC16A1-AS1	SLC16A1 antisense RNA 1	0.500279	0.551635	0.00857339	2.06685
MIR3682	microRNA 3682	0.500146	-3.352	0.603805	0.219104
OPTC	opticin	0.500098	-2.03023	0.311219	0.506934
H3C10	H3 clustered histone 10	0.499258	-0.251841	0.0504212	1.29739
LINC01058	long intergenic non-protein coding RNA 1058	0.499058	-2.92345	0.517708	0.285915
MIR548AT	microRNA 548at	0.498425	-3.80465	0.695835	0.157494
LIN28B-AS1	LIN28B antisense RNA 1	0.498425	-3.80465	0.695835	0.157494
ZNF208	zinc finger protein 208	0.498191	-3.8046	0.701925	0.153709
WNT10A	Wnt family member 10A	0.497828	0.573109	0.00932101	2.03054
H2BC11	H2B clustered histone 11	0.497113	-2.1946	0.345034	0.462138
TNFAIP6	TNF alpha induced protein 6	0.496806	-1.74871	0.262703	0.580535
SSBP3-AS1	SSBP3 antisense RNA 1	0.496782	-3.80463	0.69677	0.156911
SHBG	sex hormone binding globulin	0.496414	-1.12173	0.140227	0.853167
C1orf210	chromosome 1 open reading frame 210	0.494673	-3.80462	0.697981	0.156157
CCHCR1	coiled-coil alpha-helical rod protein 1	0.494497	-2.59314	0.451764	0.345088
FAM72D	family with sequence similarity 72 member D	0.494403	-0.544332	0.0730592	1.13632
TRAV38-2DV8	T cell receptor alpha variable 38-2/delta variable 8	0.494005	-2.66024	0.453763	0.343171
EIF3IP1	eukaryotic translation initiation factor 3 subunit I pseudogene 1	0.493858	-0.584719	0.0766349	1.11557
RNF213-AS1	RNF213 antisense RNA 1	0.493759	-0.872718	0.109504	0.960568
PNPO	pyridoxamine 5'-phosphate oxidase	0.493611	-1.23214	0.159599	0.79697
OR10G8	olfactory receptor family 10 subfamily G member 8	0.493514	-3.80466	0.700532	0.154572
LY86-AS1	LY86 antisense RNA 1	0.493249	-3.8046	0.699538	0.155189
GIMAP2	GTPase, IMAP family member 2	0.493249	-3.8046	0.699538	0.155189
COL23A1	collagen type XXIII alpha 1 chain	0.492284	-1.84315	0.278042	0.55589
CLDN10	claudin 10	0.490718	-3.80473	0.704447	0.152152
PYY	peptide YY	0.490472	-3.80468	0.699866	0.154985
SLC26A9-AS1	SLC26A9 and RAB7B antisense RNA 1	0.490202	-3.80462	0.704297	0.152244
CDH20	cadherin 20	0.490175	-1.8426	0.294511	0.530899
FNDC8	fibronectin type III domain containing 8	0.48998	-3.80463	0.698223	0.156006
PRR34-AS1	PRR34 antisense RNA 1	0.489474	-1.45217	0.211173	0.675362
NRADDP	neurotrophin receptor associated death domain, pseudogene	0.488828	-3.80467	0.703666	0.152633
SHOX2	short stature homeobox 2	0.487836	-3.80456	0.70473	0.151978
CNR1	cannabinoid receptor 1	0.487836	-3.80456	0.70473	0.151978
STEAP1	STEAP family member 1	0.487614	-3.80456	0.70201	0.153657
DHRS9	dehydrogenase/reductase 9	0.487432	0.27897	0.0178007	1.74956
LBX1	ladybird homeobox 1	0.487214	-3.8047	0.704335	0.152221
PDE1B	phosphodiesterase 1B	0.487214	-3.8047	0.704335	0.152221
CRYBB2	crystallin beta B2	0.486938	-3.80465	0.702633	0.153272
GNG3	G protein subunit gamma 3	0.48656	-1.39407	0.19518	0.709564
H2AC8	H2A clustered histone 8	0.486076	-0.345189	0.0613755	1.212
S100A7	S100 calcium binding protein A7	0.485791	-3.80469	0.707213	0.15045
SYPL2	synaptophysin like 2	0.485443	-2.59301	0.447587	0.349122
ENTPD1-AS1	ENTPD1 antisense RNA 1	0.485101	-1.18208	0.157583	0.802492
LINC01232	long intergenic non-protein coding RNA 1232	0.485062	-0.444482	0.0726881	1.13854
CTAGE15	CTAGE family member 15	0.484902	-2.9232	0.517122	0.286407
H2AC18	H2A clustered histone 18	0.484621	-1.94366	0.310416	0.508056
GLDN	gliomedin	0.484356	-3.24517	0.58906	0.229841
LINC01475	long intergenic non-protein coding RNA 1475	0.484182	-3.80473	0.705811	0.151312
AMN	amnion associated transmembrane protein	0.483918	-0.813748	0.108315	0.965309
LINC01220	long intergenic non-protein coding RNA 1220	0.483778	-2.92324	0.517976	0.28569
IL1R2	interleukin 1 receptor type 2	0.48368	-3.80467	0.703506	0.152732
FIBCD1	fibrinogen C domain containing 1	0.483288	-1.64295	0.251416	0.599608
PTPRN2	protein tyrosine phosphatase receptor type N2	0.482538	-3.80471	0.709501	0.149047
MAFA-AS1	MAFA antisense RNA 1	0.482242	-1.49802	0.222791	0.652102
OR2A7	olfactory receptor family 2 subfamily A member 7	0.482012	-2.14532	0.3579	0.446238
GMFG	glia maturation factor gamma	0.481751	-2.59307	0.45542	0.341588
KRT71	keratin 71	0.481524	-3.80461	0.707813	0.150081
LNX1-AS2	LNX1 antisense RNA 2	0.480913	-2.9233	0.522574	0.281852
MIR6864	microRNA 6864	0.479917	-3.80464	0.707769	0.150109
TRS-GCT3-1	tRNA-Ser (anticodon GCT) 3-1	0.479696	-3.80465	0.708604	0.149597
NEXN-AS1	NEXN antisense RNA 1	0.479128	-1.60941	0.249054	0.603706
TMPRSS13	transmembrane serine protease 13	0.479021	-3.24522	0.590992	0.228419
ATP10B	ATPase phospholipid transporting 10B (putative)	0.478266	-3.80463	0.708704	0.149535
DSCAML1	DS cell adhesion molecule like 1	0.478118	-0.996774	0.145302	0.83773
C9orf50	chromosome 9 open reading frame 50	0.477623	-2.14557	0.354218	0.45073
PITX3	paired like homeodomain 3	0.477598	-3.24516	0.59027	0.228949
SLC7A5P1	solute carrier family 7 member 5 pseudogene 1	0.477533	-0.794857	0.108429	0.964855
CNDP1	carnosine dipeptidase 1	0.477529	-3.80458	0.710076	0.148695
COMMD4P1	COMM domain containing 4 pseudogene 1	0.477524	-0.975444	0.135861	0.866907
TCEAL2	transcription elongation factor A like 2	0.475785	0.191406	0.0231633	1.6352
LANCL3	LanC like 3	0.475578	-1.94386	0.316403	0.499759
DNAH8	dynein axonemal heavy chain 8	0.475533	-3.80471	0.713618	0.146534
SNORD68	small nucleolar RNA, C/D box 68	0.474975	-0.437864	0.0763097	1.11742
SNORD94	small nucleolar RNA, C/D box 94	0.47345	-1.46745	0.229197	0.639791
AKT3	AKT serine/threonine kinase 3	0.473338	-2.92318	0.531621	0.274398
BEAN1-AS1	BEAN1 antisense RNA 1	0.472283	-3.2452	0.600278	0.221648
GTF2IP20	general transcription factor IIi pseudogene 20	0.472097	-1.46727	0.223504	0.650715
MIR4321	microRNA 4321	0.471766	-3.80468	0.715736	0.145247
LRRC38	leucine rich repeat containing 38	0.471239	-3.80462	0.715859	0.145173
NRROS	negative regulator of reactive oxygen species	0.470735	-3.24499	0.609665	0.214909
C1QTNF4	C1q and TNF related 4	0.470588	-2.9232	0.542453	0.265638
NPPC	natriuretic peptide C	0.469851	-2.84312	0.51581	0.28751
RPA4	replication protein A4	0.469021	-3.24527	0.603575	0.219269
RAB11FIP3	RAB11 family interacting protein 3	0.468963	-0.212435	0.0556775	1.25432
TAPBPL	TAP binding protein like	0.468909	-0.902384	0.142445	0.846353
NPY4R	neuropeptide Y receptor Y4	0.468866	-2.59295	0.466143	0.331481
RBMS3-AS3	RBMS3 antisense RNA 3	0.468427	-0.677596	0.105818	0.975442
MSC-AS1	MSC antisense RNA 1	0.467903	-2.32435	0.406927	0.390484
ZYG11A	zyg-11 family member A, cell cycle regulator	0.467581	-1.36572	0.208789	0.680292
PIWIL2	piwi like RNA-mediated gene silencing 2	0.467383	-3.24525	0.599465	0.222236
FITM1	fat storage inducing transmembrane protein 1	0.467298	-2.5933	0.46909	0.328744
LRRC8C-DT	LRRC8C divergent transcript	0.466894	-2.52892	0.447489	0.349218
IRX3	iroquois homeobox 3	0.466642	0.0351733	0.0364014	1.43888
IFI44L	interferon induced protein 44 like	0.466092	-2.05237	0.783669	0.105867
KRT81	keratin 81	0.465158	-2.09834	0.358601	0.445389
INPP5D	inositol polyphosphate-5-phosphatase D	0.465126	0.108826	0.0374018	1.42711
LINC00968	long intergenic non-protein coding RNA 968	0.464702	0.0979613	0.0339725	1.46887
H2AC13	H2A clustered histone 13	0.464488	-1.49799	0.247319	0.606743
SCARNA27	small Cajal body-specific RNA 27	0.46409	-3.24522	0.598267	0.223105
CDH13	cadherin 13	0.463441	-3.24531	0.601398	0.220838
EFHB	EF-hand domain family member B	0.463338	-0.872237	0.14114	0.850349
PAX2	paired box 2	0.46143	-1.69481	0.299776	0.523204
BRWD1-AS2	BRWD1 antisense RNA 2	0.458854	-0.475109	0.0925403	1.03367
RP1L1	RP1 like 1	0.458133	-2.52907	0.479218	0.319467
LINC02585	long intergenic non-protein coding RNA 2585	0.457656	-2.27112	0.410325	0.386872
ALDH3A1	aldehyde dehydrogenase 3 family member A1	0.4574	-1.73066	0.292265	0.534223
SOST	sclerostin	0.457292	-2.52874	0.462479	0.334908
LINC00504	long intergenic non-protein coding RNA 504	0.455866	-1.43823	0.24724	0.606881
NAT2	N-acetyltransferase 2	0.455713	-0.739543	0.124936	0.903312
THSD7A	thrombospondin type 1 domain containing 7A	0.45529	-1.08693	0.192128	0.71641
LINC02328	long intergenic non-protein coding RNA 2328	0.455123	-3.24519	0.608128	0.216005
HES7	hes family bHLH transcription factor 7	0.455071	-0.933394	0.151375	0.819945
NME5	NME/NM23 family member 5	0.454663	-1.14517	0.184575	0.733826
LINC02735	long intergenic non-protein coding RNA 2735	0.453896	-3.24517	0.609731	0.214862
NLRP1	NLR family pyrin domain containing 1	0.453454	-2.84304	0.52963	0.276028
REM1	RRAD and GEM like GTPase 1	0.453452	-1.8234	0.32669	0.485864
TMEM204	transmembrane protein 204	0.452025	-1.37969	0.227465	0.643086
ZNF487	zinc finger protein 487	0.451474	0.0515961	0.0428633	1.36791
ST3GAL6-AS1	ST3GAL6 antisense RNA 1	0.448706	-1.62577	0.292246	0.534252
FTO-IT1	FTO intronic transcript 1	0.448651	-2.00805	0.354215	0.450733
GABRR2	gamma-aminobutyric acid type A receptor rho2 subunit	0.448558	-0.482131	0.0960265	1.01761
AURKC	aurora kinase C	0.447915	-1.86265	0.32685	0.485652
FOXA2	forkhead box A2	0.447146	-2.767	0.525676	0.279281
SFRP4	secreted frizzled related protein 4	0.446232	-1.16965	0.19213	0.716404
KCNE5	potassium voltage-gated channel subfamily E regulatory subunit 5	0.444532	-1.82374	0.329454	0.482205
FOXD1	forkhead box D1	0.444016	-1.28473	0.229396	0.639414
EFCAB12	EF-hand calcium binding domain 12	0.443843	-0.264326	0.0712778	1.14705
UTS2B	urotensin 2B	0.443341	-2.46748	0.456706	0.340363
EPYC	epiphycan	0.443044	-2.21974	0.404663	0.392906
POTEI	POTE ankyrin domain family member I	0.442841	-1.96521	0.363253	0.439791
MAP3K15	mitogen-activated protein kinase kinase kinase 15	0.442769	0.0613515	0.0444258	1.35237
WDFY3-AS2	WDFY3 antisense RNA 2	0.442616	0.419781	0.0229138	1.6399
TFR2	transferrin receptor 2	0.442429	-2.21963	0.404761	0.392801
BTC	betacellulin	0.441508	-2.84306	0.54595	0.262847
PLAC8L1	PLAC8 like 1	0.441465	-0.923172	0.160941	0.793333
RMRP	RNA component of mitochondrial RNA processing endoribonuclease	0.440874	-0.212783	0.0925709	1.03353
H2BC6	H2B clustered histone 6	0.439851	-2.46762	0.464306	0.333196
TMC8	transmembrane channel like 8	0.43952	-1.45289	0.265457	0.576006
UBXN10-AS1	UBXN10 antisense RNA 1	0.43877	-2.21957	0.411037	0.386119
SNORD49A	small nucleolar RNA, C/D box 49A	0.437877	-1.2321	0.212562	0.672515
SNORD110	small nucleolar RNA, C/D box 110	0.437876	-0.489795	0.108266	0.965507
HYKK	hydroxylysine kinase	0.437166	-0.157308	0.0654439	1.18413
UCP3	uncoupling protein 3	0.435974	-0.902177	0.168495	0.773414
PALM2AKAP2	PALM2 and AKAP2 fusion	0.43589	-1.62628	0.295234	0.529834
C9orf129	chromosome 9 open reading frame 129	0.435474	-1.29719	0.234306	0.630216
NEURL1	neuralized E3 ubiquitin protein ligase 1	0.433696	-0.422964	0.100901	0.996105
LINC00629	long intergenic non-protein coding RNA 629	0.433177	-1.48233	0.268443	0.571148
MIR130B	microRNA 130b	0.432949	-3.14559	0.609519	0.215013
LRRC6	leucine rich repeat containing 6	0.432829	0.732389	0.0172546	1.7631
HBE1	hemoglobin subunit epsilon 1	0.431973	-3.14563	0.607557	0.216413
SYT14	synaptotagmin 14	0.431416	-1.15723	0.215579	0.666393
SHISA8	shisa family member 8	0.430543	-0.757786	0.151597	0.81931
ARRDC3-AS1	ARRDC3 antisense RNA 1	0.430443	-0.513313	0.115622	0.936958
VN1R1	vomeronasal 1 receptor 1	0.42967	0.00277988	0.0584576	1.23316
C19orf81	chromosome 19 open reading frame 81	0.428346	-0.291032	0.0890962	1.05014
BMP10	bone morphogenetic protein 10	0.427825	-1.62607	0.310484	0.507961
FFAR1	free fatty acid receptor 1	0.427823	-3.6602	0.714393	0.146063
DMC1	DNA meiotic recombinase 1	0.427626	0.945023	0.0102801	1.988
KIF6	kinesin family member 6	0.427359	1.01455	0.007386	2.13159
SEC14L5	SEC14 like lipid binding 5	0.427162	-2.21957	0.428832	0.367713
XKR4	XK related 4	0.426853	-2.35209	0.457671	0.339447
FGF21	fibroblast growth factor 21	0.42595	-0.34458	0.101362	0.994123
SYT12	synaptotagmin 12	0.42588	0.107769	0.0500648	1.30047
MIR4746	microRNA 4746	0.425805	-3.14562	0.614307	0.211615
ZNF728	zinc finger protein 728	0.425606	-1.45264	0.27393	0.562361
MIR637	microRNA 637	0.425408	-0.29051	0.0865331	1.06282
C11orf91	chromosome 11 open reading frame 91	0.425358	-3.66022	0.712495	0.147218
POM121L9P	POM121 transmembrane nucleoporin like 9, pseudogene	0.424716	-2.69489	0.524472	0.280278
RBM12B-AS1	RBM12B antisense RNA 1	0.424013	-3.66031	0.715405	0.145448
GABRP	gamma-aminobutyric acid type A receptor pi subunit	0.423805	-3.66026	0.714626	0.145921
PRSS33	serine protease 33	0.423772	-3.14579	0.616654	0.209958
PRRX2	paired related homeobox 2	0.423571	-2.40854	0.466585	0.33107
HMOX2	heme oxygenase 2	0.423428	-3.14559	0.614681	0.21135
LINC01194	long intergenic non-protein coding RNA 1194	0.423417	-2.35222	0.46115	0.336158
CYTH4	cytohesin 4	0.422456	-3.14578	0.620192	0.207474
VSTM5	V-set and transmembrane domain containing 5	0.422446	-3.66024	0.713402	0.146666
RFPL3S	RFPL3 antisense	0.42157	-2.07514	0.409163	0.388104
CHI3L1	chitinase 3 like 1	0.421041	0.596351	0.0252792	1.59724
LINC00595	long intergenic non-protein coding RNA 595	0.420885	-3.66023	0.71763	0.1441
TBX15	T-box transcription factor 15	0.420433	-3.66023	0.71183	0.147624
TMED2-DT	TMED2 divergent transcript	0.420104	-0.954652	0.185565	0.731503
LINC00479	long intergenic non-protein coding RNA 479	0.419711	-0.338903	0.121271	0.916244
LINC00877	long intergenic non-protein coding RNA 877	0.419536	-3.1456	0.621938	0.206253
KCNJ15	potassium inwardly rectifying channel subfamily J member 15	0.419288	-3.66026	0.72409	0.140207
H2BU1	H2B.U histone 1	0.418669	-3.66022	0.715842	0.145183
SGCZ	sarcoglycan zeta	0.418418	-1.88282	0.36973	0.432115
GRIK1-AS2	GRIK1 antisense RNA 2	0.418036	-2.76725	0.567971	0.245674
NTF3	neurotrophin 3	0.417994	-3.6603	0.715068	0.145653
OPRK1	opioid receptor kappa 1	0.417614	-2.35213	0.462494	0.334894
CRYM-AS1	CRYM antisense RNA 1	0.417458	-1.67721	0.330082	0.481378
IFIT3	interferon induced protein with tetratricopeptide repeats 3	0.417234	2.52864	0.0520101	1.28391
TF	transferrin	0.416911	-2.12173	0.416256	0.38064
TBL1Y	transducin beta like 1 Y-linked	0.416838	-1.49789	0.292186	0.534341
PODNL1	podocan like 1	0.416435	-3.66029	0.716803	0.1446
SMIM6	small integral membrane protein 6	0.416061	-2.1218	0.418663	0.378136
SGO1-AS1	SGO1 antisense RNA 1	0.415983	-3.66029	0.717104	0.144418
SEC1P	secretory blood group 1, pseudogene	0.415963	-3.66024	0.715239	0.145549
TTC29	tetratricopeptide repeat domain 29	0.415225	-2.35195	0.46511	0.332445
EIF3C	eukaryotic translation initiation factor 3 subunit C	0.41457	3.10815	0.000137736	3.86095
PLPPR5	phospholipid phosphatase related 5	0.414421	-3.66027	0.71526	0.145536
YBX3P1	Y-box binding protein 3 pseudogene 1	0.413934	-0.668586	0.149535	0.825257
FAN1	FANCD2 and FANCI associated nuclease 1	0.413514	-0.199923	0.0933288	1.02998
NDST1-AS1	NDST1 antisense RNA 1	0.413271	-2.07527	0.40766	0.389702
ZNRD2-AS1	ZNRD2 antisense RNA 1 (head to head)	0.41318	-0.126729	0.0831143	1.08032
SIK1	salt inducible kinase 1	0.412302	-0.264235	0.0956538	1.0193
HSFX2	heat shock transcription factor family, X-linked 2	0.411801	-3.66035	0.722509	0.141157
LERFS	lncRNA negative regulator of fibroblast-like synoviocyte migration, SYNCRIP interacting	0.41172	0.157746	0.0538444	1.26886
MIR221	microRNA 221	0.411697	-3.66016	0.720353	0.142455
MIR4517	microRNA 4517	0.411677	-1.64308	0.329226	0.482506
MIR1469	microRNA 1469	0.411523	-3.6603	0.71975	0.142819
ITLN2	intelectin 2	0.410157	-0.324723	0.107786	0.967437
LPL	lipoprotein lipase	0.410055	0.11266	0.0574046	1.24105
PHEX-AS1	PHEX antisense RNA 1	0.40996	-3.66028	0.720759	0.14221
INSYN2B	inhibitory synaptic factor family member 2B	0.409675	-1.67714	0.340355	0.468068
AKR7L	aldo-keto reductase family 7 like (gene/pseudogene)	0.409495	-1.64276	0.334736	0.475298
ABR	ABR activator of RhoGEF and GTPase	0.40912	0.875579	0.500657	0.300459
PRAC2	PRAC2 small nuclear protein	0.408911	-3.66038	0.72413	0.140183
PECAM1	platelet and endothelial cell adhesion molecule 1	0.408428	-3.66032	0.721515	0.141755
OAS3	2'-5'-oligoadenylate synthetase 3	0.408356	-0.703331	0.166201	0.779366
OGFR-AS1	OGFR antisense RNA 1	0.408328	-3.05253	0.615568	0.210724
TNFRSF9	TNF receptor superfamily member 9	0.408285	1.63353	0.00237756	2.62387
WNT5B	Wnt family member 5B	0.407276	-0.985946	0.213075	0.671467
GNAL	G protein subunit alpha L	0.407064	0.540355	0.0303382	1.51801
LRRK2	leucine rich repeat kinase 2	0.406767	-2.69495	0.546522	0.262392
CHADL	chondroadherin like	0.406445	-1.46747	0.293326	0.53265
MIR3153	microRNA 3153	0.405623	-3.0525	0.616079	0.210364
SPRY4-AS1	SPRY4 antisense RNA 1	0.405268	-1.52899	0.30852	0.510717
CD244	CD244 molecule	0.405194	-0.964338	0.209104	0.679638
MPC1L	mitochondrial pyruvate carrier 1 like	0.40481	-3.66024	0.726119	0.138992
B4GALT1-AS1	B4GALT1 antisense RNA 1	0.403891	-1.36625	0.279086	0.554262
AGAP11	ArfGAP with GTPase domain, ankyrin repeat and PH domain 11	0.40358	-2.07515	0.441261	0.355305
LINC00937	long intergenic non-protein coding RNA 937	0.403467	-1.67753	0.343762	0.463742
C7orf61	chromosome 7 open reading frame 61	0.402815	-0.600789	0.159496	0.79725
ESR2	estrogen receptor 2	0.402641	-1.14543	0.236809	0.625602
GPR37L1	G protein-coupled receptor 37 like 1	0.402542	-3.05247	0.615577	0.210717
DNAJB13	DnaJ heat shock protein family (Hsp40) member B13	0.402261	-3.05246	0.615573	0.210721
LGALS8-AS1	LGALS8 antisense RNA 1	0.402248	-1.24505	0.256335	0.591192
CCDC62	coiled-coil domain containing 62	0.401856	-2.62617	0.538504	0.268811
C11orf96	chromosome 11 open reading frame 96	0.401715	-3.66027	0.727878	0.137941
TNFSF12	TNF superfamily member 12	0.401629	-0.617529	0.153215	0.8147
MIR4263	microRNA 4263	0.401547	-3.05241	0.617269	0.209526
CHODL	chondrolectin	0.400981	-3.0526	0.623712	0.205016
GLT1D1	glycosyltransferase 1 domain containing 1	0.400388	-1.84288	0.37635	0.424408
ABCD2	ATP binding cassette subfamily D member 2	0.399099	-1.3383	0.282684	0.548699
ADRB1	adrenoceptor beta 1	0.399058	-2.62617	0.538738	0.268622
LRRC66	leucine rich repeat containing 66	0.399038	-2.56065	0.531642	0.274381
MTHFS	methenyltetrahydrofolate synthetase	0.398919	-1.06347	0.22637	0.64518
FSHR	follicle stimulating hormone receptor	0.398505	-0.232378	0.102429	0.989577
TAGLN3	transgelin 3	0.39836	-2.29759	0.470529	0.327414
RAET1K	retinoic acid early transcript 1K pseudogene	0.397837	-2.02986	0.41946	0.37731
NOVA2	NOVA alternative splicing regulator 2	0.397683	-3.05252	0.619414	0.208019
SCRT1	scratch family transcriptional repressor 1	0.397065	-3.05261	0.619393	0.208034
LINC01561	long intergenic non-protein coding RNA 1561	0.397063	-1.7669	0.368433	0.433642
AQP10	aquaporin 10	0.396674	-0.151427	0.0955102	1.01995
LINC01814	long intergenic non-protein coding RNA 1814	0.396572	-0.776186	0.184951	0.732944
PCDHA5	protocadherin alpha 5	0.396249	0.764542	0.0248645	1.60442
MYBPC2	myosin binding protein C2	0.3961	-1.98656	0.416341	0.380551
KIF25-AS1	KIF25 antisense RNA 1	0.395535	-1.76706	0.37142	0.430135
CRLF1	cytokine receptor like factor 1	0.395528	-0.617769	0.158222	0.800734
FUT8-AS1	FUT8 antisense RNA 1	0.39513	-1.31117	0.275501	0.559877
JAKMIP1	janus kinase and microtubule interacting protein 1	0.394983	-1.80446	0.374548	0.426493
APOD	apolipoprotein D	0.394327	-1.84313	0.384455	0.415155
KLHL41	kelch like family member 41	0.393435	-1.43773	0.302394	0.519427
DLK2	delta like non-canonical Notch ligand 2	0.39339	0.147635	0.0635829	1.19666
SH2D2A	SH2 domain containing 2A	0.393288	-1.64293	0.349908	0.456046
DHRS2	dehydrogenase/reductase 2	0.393078	0.0770404	0.0728571	1.13753
LINC01106	long intergenic non-protein coding RNA 1106	0.392694	-2.35223	0.492211	0.307848
CRYBG2	crystallin beta-gamma domain containing 2	0.392615	-1.01913	0.290668	0.536603
TRPC6	transient receptor potential cation channel subfamily C member 6	0.392181	-3.05256	0.630881	0.200052
SYT5	synaptotagmin 5	0.389763	-1.46728	0.318248	0.497235
LBX2-AS1	LBX2 antisense RNA 1	0.389431	-1.9862	0.421454	0.37525
HNRNPCL1	heterogeneous nuclear ribonucleoprotein C like 1	0.389162	-1.04097	0.234896	0.629124
DLEU2L	deleted in lymphocytic leukemia 2 like	0.388774	-1.98614	0.425759	0.370837
LINC00222	long intergenic non-protein coding RNA 222	0.388668	-3.05257	0.626535	0.203054
CFAP77	cilia and flagella associated protein 77	0.388415	-2.96496	0.612387	0.212974
PRRT3-AS1	PRRT3 antisense RNA 1	0.388102	-2.62608	0.557031	0.254121
OR2W3	olfactory receptor family 2 subfamily W member 3	0.387965	0.224252	0.0632071	1.19923
C12orf56	chromosome 12 open reading frame 56	0.386493	-1.98643	0.422331	0.374347
LINC00933	long intergenic non-protein coding RNA 933	0.386482	-2.96518	0.619675	0.207836
CFAP47	cilia and flagella associated protein 47	0.385609	-2.24529	0.483391	0.315702
LINC02872	long intergenic non-protein coding RNA 2872	0.384532	-2.03023	0.432764	0.363749
MAP4K1	mitogen-activated protein kinase kinase kinase kinase 1	0.384525	-0.251309	0.117277	0.930789
ACTBL2	actin beta like 2	0.384269	-0.891988	0.226593	0.644753
TCAP	titin-cap	0.384139	-1.09796	0.247303	0.60677
PTPRK	protein tyrosine phosphatase receptor type K	0.384094	0.809125	0.644557	0.190739
INKA2-AS1	INKA2 antisense RNA 1	0.383858	-0.110116	0.110397	0.957044
LINC02433	long intergenic non-protein coding RNA 2433	0.383189	-1.38028	0.317543	0.498198
ARHGAP23	Rho GTPase activating protein 23	0.38281	2.50604	0.00237217	2.62485
HCLS1	hematopoietic cell-specific Lyn substrate 1	0.382754	-2.56087	0.54765	0.261497
DAPK2	death associated protein kinase 2	0.382463	-0.520842	0.160481	0.794578
SNORD45B	small nucleolar RNA, C/D box 45B	0.382416	-2.19437	0.474385	0.323869
TMEFF2	transmembrane protein with EGF like and two follistatin like domains 2	0.38228	-2.49799	0.533659	0.272736
CPA3	carboxypeptidase A3	0.381562	-0.32483	0.135214	0.86898
ECE1-AS1	ECE1 antisense RNA 1	0.380777	-2.56065	0.548958	0.260461
IL1A	interleukin 1 alpha	0.380105	-1.40848	0.320709	0.493889
ODF3B	outer dense fiber of sperm tails 3B	0.380085	-0.324149	0.133917	0.873166
CXCR2	C-X-C motif chemokine receptor 2	0.379076	-2.96506	0.619455	0.20799
CLEC18C	C-type lectin domain family 18 member C	0.378904	-3.52895	0.719006	0.143267
IL7R	interleukin 7 receptor	0.378209	-2.1944	0.4718	0.326242
BSN-DT	BSN divergent transcript	0.377983	-2.29765	0.500774	0.300358
GZMM	granzyme M	0.377599	-3.52899	0.721814	0.141575
SPAG5-AS1	SPAG5 antisense RNA 1	0.376731	-2.49776	0.536407	0.270506
NECTIN4	nectin cell adhesion molecule 4	0.37655	-3.52898	0.722547	0.141134
SNORA80B	small nucleolar RNA, H/ACA box 80B	0.376293	-3.52897	0.722739	0.141019
MSTN	myostatin	0.37588	-2.56063	0.545134	0.263496
CFTR	CF transmembrane conductance regulator	0.375602	1.68193	0.00377771	2.42277
SCARNA2	small Cajal body-specific RNA 2	0.37506	-3.52897	0.727327	0.13827
GOLGA2P6	GOLGA2 pseudogene 6	0.37411	-2.29759	0.50708	0.294923
YTHDF3-AS1	YTHDF3 antisense RNA 1 (head to head)	0.374105	-0.290479	0.137189	0.862681
TRIM14	tripartite motif containing 14	0.373746	1.17072	0.014408	1.84139
HP	haptoglobin	0.373172	-1.51347	0.344395	0.462944
DOCK10	dedicator of cytokinesis 10	0.372783	-3.0527	0.660553	0.180093
NFE2	nuclear factor, erythroid 2	0.372485	-0.244993	0.127998	0.892798
PTCHD4	patched domain containing 4	0.372418	0.419073	0.0564413	1.2484
CRIP3	cysteine rich protein 3	0.370972	-2.49798	0.539235	0.268222
ACOT4	acyl-CoA thioesterase 4	0.370729	-0.686128	0.196207	0.707285
B3GALT5-AS1	B3GALT5 antisense RNA 1	0.370617	0.0618959	0.0923188	1.03471
EGR3	early growth response 3	0.36962	-0.748752	0.20782	0.682312
RGMB-AS1	RGMB antisense RNA 1	0.369385	-0.560553	0.178974	0.747209
CD81-AS1	CD81 antisense RNA 1	0.368802	-1.27092	0.302244	0.519642
ABCA6	ATP binding cassette subfamily A member 6	0.368403	-3.52896	0.724141	0.140177
ZNF662	zinc finger protein 662	0.367888	-0.238794	0.143329	0.843667
LINC01164	long intergenic non-protein coding RNA 1164	0.367381	-3.52905	0.725131	0.139584
FOXQ1	forkhead box Q1	0.367203	-2.19473	0.491879	0.308142
DLGAP1-AS4	DLGAP1 antisense RNA 4	0.367012	-2.88249	0.624113	0.204736
AGMAT	agmatinase	0.366764	-2.56047	0.563181	0.249352
ISG15	ISG15 ubiquitin like modifier	0.366358	2.63051	0.35792	0.446214
H4C3	H4 clustered histone 3	0.366225	-2.49805	0.547434	0.261668
STON1-GTF2A1L	STON1-GTF2A1L readthrough	0.366087	-1.62597	0.381705	0.418272
CXCL10	C-X-C motif chemokine ligand 10	0.365963	-2.88253	0.620384	0.207339
MIR450A1	microRNA 450a-1	0.365432	-3.52898	0.725307	0.139478
SNORD49B	small nucleolar RNA, C/D box 49B	0.364669	-1.59287	0.384105	0.41555
DHDDS-AS1	DHDDS antisense RNA 1	0.364327	-2.88246	0.622328	0.205981
SNORA27	small nucleolar RNA, H/ACA box 27	0.363797	-1.18202	0.29521	0.529868
LINC00346	long intergenic non-protein coding RNA 346	0.363244	-0.394471	0.165219	0.781939
C4orf19	chromosome 4 open reading frame 19	0.363174	-0.785866	0.223324	0.651065
CHRD	chordin	0.362831	-1.48257	0.355626	0.449006
TFAP2E	transcription factor AP-2 epsilon	0.362083	-1.90262	0.439565	0.356976
RIPK3	receptor interacting serine/threonine kinase 3	0.361444	-1.20706	0.304401	0.516553
SERP2	stress associated endoplasmic reticulum protein family member 2	0.361267	0.0871542	0.0936466	1.02851
MYCNOS	MYCN opposite strand	0.360877	-0.264524	0.141189	0.850198
SLPI	secretory leukocyte peptidase inhibitor	0.36034	1.32973	0.0115067	1.93905
LINC00683	long intergenic non-protein coding RNA 683	0.360172	-0.323882	0.155808	0.807411
PPP1R14C	protein phosphatase 1 regulatory inhibitor subunit 14C	0.360172	-2.09823	0.587051	0.231324
P2RX7	purinergic receptor P2X 7	0.359738	-1.3943	0.338819	0.470032
STXBP5-AS1	STXBP5 antisense RNA 1	0.359719	-2.8827	0.624021	0.204801
MUC12	mucin 12, cell surface associated	0.358679	-2.09841	0.47604	0.322357
NUDT19	nudix hydrolase 19	0.358672	0.415627	0.0691577	1.16016
EYA4	EYA transcriptional coactivator and phosphatase 4	0.358559	-0.584191	0.201377	0.69599
LINC01431	long intergenic non-protein coding RNA 1431	0.358494	-1.08679	0.277005	0.557512
SLC2A5	solute carrier family 2 member 5	0.358184	-2.88254	0.629792	0.200803
SNORD99	small nucleolar RNA, C/D box 99	0.358101	-2.09827	0.482146	0.316821
DHH	desert hedgehog signaling molecule	0.357875	-3.52882	0.739645	0.130977
SNAI3	snail family transcriptional repressor 3	0.356829	-0.416205	0.194067	0.712047
TSACC	TSSK6 activating cochaperone	0.355627	-2.05271	0.48425	0.31493
KCNJ13	potassium inwardly rectifying channel subfamily J member 13	0.355492	-1.24484	0.317261	0.498583
LINC01909	long intergenic non-protein coding RNA 1909	0.354439	-2.14559	0.492542	0.307557
LIPE-AS1	LIPE antisense RNA 1	0.354013	-0.069131	0.121591	0.915097
ECRG4	ECRG4 augurin precursor	0.353834	-0.297831	0.159392	0.797534
HYDIN	HYDIN axonemal central pair apparatus protein	0.35367	-2.05225	0.477707	0.320838
ULBP2	UL16 binding protein 2	0.35333	-1.01852	0.285679	0.544122
IQSEC3	IQ motif and Sec7 domain ArfGEF 3	0.353178	-2.00803	0.469656	0.32822
SLAMF7	SLAM family member 7	0.352596	-3.52892	0.738886	0.131423
LINC02610	long intergenic non-protein coding RNA 2610	0.35192	-0.351935	0.171765	0.765066
TREML1	triggering receptor expressed on myeloid cells like 1	0.351264	-2.8827	0.631957	0.199312
CRTAC1	cartilage acidic protein 1	0.35101	-1.08653	0.294385	0.531084
SRD5A1P1	steroid 5 alpha-reductase 1 pseudogene 1	0.350969	-1.3944	0.348631	0.457633
CCL7	C-C motif chemokine ligand 7	0.350582	-2.3801	0.538551	0.268773
MIR4712	microRNA 4712	0.348692	-1.28424	0.340228	0.46823
KIF12	kinesin family member 12	0.348292	-1.28436	0.338979	0.469827
PON3	paraoxonase 3	0.347545	-2.80465	0.623393	0.205238
YWHAE	tyrosine 3-monooxygenase/tryptophan 5-monooxygenase activation protein epsilon	0.346384	-3.40873	0.724823	0.139768
FBXO32	F-box protein 32	0.346209	1.40735	0.0142319	1.84674
SOAT2	sterol O-acyltransferase 2	0.346164	-1.06388	0.298772	0.52466
MIR93	microRNA 93	0.34586	-2.80459	0.623956	0.204846
SBK3	SH3 domain binding kinase family member 3	0.345733	-2.80478	0.628692	0.201562
TMEM125	transmembrane protein 125	0.345667	0.314348	0.087735	1.05683
LDHD	lactate dehydrogenase D	0.344352	-2.43775	0.557769	0.253546
LINC02076	long intergenic non-protein coding RNA 2076	0.344066	-0.862657	0.257946	0.588471
ADGRG4	adhesion G protein-coupled receptor G4	0.343688	-2.88273	0.644003	0.191112
POTEF	POTE ankyrin domain family member F	0.343531	0.0187253	0.125777	0.900399
DOCK2	dedicator of cytokinesis 2	0.341823	-2.38016	0.55106	0.258801
SNORD36A	small nucleolar RNA, C/D box 36A	0.341362	1.34923	0.0172955	1.76207
MIR499B	microRNA 499b	0.341076	-3.40863	0.726303	0.138882
HLA-B	major histocompatibility complex, class I, B	0.340942	-1.23174	0.349756	0.456235
SUMO1P3	SUMO1 pseudogene 3	0.340834	-0.703725	0.242939	0.614502
PLA2G4C	phospholipase A2 group IVC	0.340549	-1.49795	0.393931	0.40458
LINC01108	long intergenic non-protein coding RNA 1108	0.339645	-3.40862	0.726672	0.138662
AK8	adenylate kinase 8	0.339272	-0.422743	0.197128	0.705251
C16orf71	chromosome 16 open reading frame 71	0.338893	0.157475	0.119805	0.921525
ERAS	ES cell expressed Ras	0.337737	-3.40874	0.73085	0.136172
P4HA3	prolyl 4-hydroxylase subunit alpha 3	0.336957	1.05405	0.0316637	1.49944
LINC02346	long intergenic non-protein coding RNA 2346	0.336957	-3.40864	0.728085	0.137818
ZDHHC23	zinc finger DHHC-type palmitoyltransferase 23	0.336649	1.11327	0.0293805	1.53194
SPAG6	sperm associated antigen 6	0.336265	-2.80458	0.635737	0.196722
PRAM1	PML-RARA regulated adaptor molecule 1	0.335836	-2.80472	0.634449	0.197603
SNORA48	small nucleolar RNA, H/ACA box 48	0.335259	-0.560413	0.221218	0.655179
LINC01414	long intergenic non-protein coding RNA 1414	0.334882	-3.40871	0.7319	0.135549
S100A6	S100 calcium binding protein A6	0.334805	-0.0519781	0.142931	0.844875
TRDN	triadin	0.334749	-0.609617	0.235667	0.6277
LINC01234	long intergenic non-protein coding RNA 1234	0.334731	0.142239	0.118082	0.927816
[truncated: 26,398 more rows]
